# Supplementary material for: Mental health literacy in nursing students: Insights from a cross-sectional analysis
Source: PLoS One. 2025 Jun 5;20(6):e0323728. doi: 10.1371/journal.pone.0323728 (PMC12140200; doi:10.1371/journal.pone.0323728)
Supplement: S1 Text — 10.6084/m9.figshare.28662296. (CSV) [file pone.0323728.s001.csv]

	1. Your Age	2. Your Marital Status	3. What is your Specialty?	5. Your Level	6. Have you ever been diagnosed with a mental disorder?	7. If the answer of question 5 is yes, please please specify the disorder	8. Do you have any family member or friend with a mental health disorder?	10. What is your source of information about mental health? (you can select more than one answer)	The statements below are related to one's mental health literacy. Please read the Statements carefully and decide how much you agree with each of these statements. [Physical exercise contributes to good mental health.]	The statements below are related to one's mental health literacy. Please read the Statements carefully and decide how much you agree with each of these statements. [A person with depression feels very miserable.]	The statements below are related to one's mental health literacy. Please read the Statements carefully and decide how much you agree with each of these statements. [People with schizophrenia usually have delusions (e.g., they may believe they are constantly being followed and observed).]	The statements below are related to one's mental health literacy. Please read the Statements carefully and decide how much you agree with each of these statements. [If I had a mental disorder, I would seek my relatives’ help.]	The statements below are related to one's mental health literacy. Please read the Statements carefully and decide how much you agree with each of these statements. [If someone close to me had a mental disorder, I would encourage her/him to look for a psychologist.]	The statements below are related to one's mental health literacy. Please read the Statements carefully and decide how much you agree with each of these statements. [Mental disorders don’t affect people’s behaviors.]	The statements below are related to one's mental health literacy. Please read the Statements carefully and decide how much you agree with each of these statements. [Sleeping well contributes to good mental health.]	The statements below are related to one's mental health literacy. Please read the Statements carefully and decide how much you agree with each of these statements. [I would seek a psychologist’s help if I had a mental disorder.]	The statements below are related to one's mental health literacy. Please read the Statements carefully and decide how much you agree with each of these statements. [A person with anxiety disorder may panic in situations that she/he fears.]	The statements below are related to one's mental health literacy. Please read the Statements carefully and decide how much you agree with each of these statements. [People with mental disorders belong to low-income families.]	The statements below are related to one's mental health literacy. Please read the Statements carefully and decide how much you agree with each of these statements. [If someone close to me had a mental disorder, I would listen to her/him without judging or criticizing.]	The statements below are related to one's mental health literacy. Please read the Statements carefully and decide how much you agree with each of these statements. [Alcohol use may cause mental disorders.]	The statements below are related to one's mental health literacy. Please read the Statements carefully and decide how much you agree with each of these statements. [Mental disorders don’t affect people’s feelings.]	The statements below are related to one's mental health literacy. Please read the Statements carefully and decide how much you agree with each of these statements. [The sooner mental disorders are identified and treated, the better.]	The statements below are related to one's mental health literacy. Please read the Statements carefully and decide how much you agree with each of these statements. [Only adults have mental disorders.]	The statements below are related to one's mental health literacy. Please read the Statements carefully and decide how much you agree with each of these statements. [Changes in brain function may lead to the onset of mental disorders.]	The statements below are related to one's mental health literacy. Please read the Statements carefully and decide how much you agree with each of these statements. [If someone close to me had a mental disorder, I would encourage her/him to see a psychiatrist.]	The statements below are related to one's mental health literacy. Please read the Statements carefully and decide how much you agree with each of these statements. [If I had a mental disorder, I would seek friends’ help.]	The statements below are related to one's mental health literacy. Please read the Statements carefully and decide how much you agree with each of these statements. [A balanced diet contributes to good mental health.]	The statements below are related to one's mental health literacy. Please read the Statements carefully and decide how much you agree with each of these statements. [One of the symptoms of depression is the loss of interest or pleasure in most things.]	The statements below are related to one's mental health literacy. Please read the Statements carefully and decide how much you agree with each of these statements. [If someone close to me had a mental disorder, I could not be of any assistance.]	The statements below are related to one's mental health literacy. Please read the Statements carefully and decide how much you agree with each of these statements. [The symptom’s length is one of the important criteria for the diagnosis of a mental disorder.]	The statements below are related to one's mental health literacy. Please read the Statements carefully and decide how much you agree with each of these statements. [Depression is not a true mental disorder.]	The statements below are related to one's mental health literacy. Please read the Statements carefully and decide how much you agree with each of these statements. [Drug addiction may cause mental disorders.]	The statements below are related to one's mental health literacy. Please read the Statements carefully and decide how much you agree with each of these statements. [Mental disorders affect people’s thoughts.]	The statements below are related to one's mental health literacy. Please read the Statements carefully and decide how much you agree with each of these statements. [Doing something enjoyable contributes to good mental health.]	The statements below are related to one's mental health literacy. Please read the Statements carefully and decide how much you agree with each of these statements. [A person with schizophrenia may see and hear things that nobody else sees and hears.]	The statements below are related to one's mental health literacy. Please read the Statements carefully and decide how much you agree with each of these statements. [Highly stressful situations may cause mental disorders.]	The statements below are related to one's mental health literacy. Please read the Statements carefully and decide how much you agree with each of these statements. [I would seek a psychiatrist’s help if I had a mental disorder.]
1	20	Single	Nursing	Year 3	No		No	The nurse, Friends, Books/Journals, Internet, Social media	Agree	Agree	Agree	Agree	Agree	Agree	Agree	Agree	Agree	Agree	Agree	Agree	Disagree	Agree	Agree	Agree	Agree	Disagree	Agree	Agree	Disagree	Agree	Strongly Disagree	Agree	Agree	Agree	Agree	Agree	Agree
2	20	Single	Nursing	Year 2	No		No	The doctor, Books/Journals, Internet, Social media	Agree	Agree	Agree	Agree	Agree	Agree	Agree	Agree	Agree	Agree	Agree	Agree	Agree	Agree	Agree	Agree	Agree	Agree	Agree	Agree	Agree	Agree	Agree	Agree	Agree	Agree	Agree	Agree	Agree
3	21	Single	Nursing	Year 4	No	No	Yes	The doctor, The nurse, Books/Journals, Internet, Social media	Strongly Agree	Neutral	Strongly Agree	Strongly Agree	Strongly Agree	Agree	Strongly Agree	Strongly Agree	Strongly Agree	Strongly Agree	Strongly Agree	Strongly Agree	Strongly Disagree	Neutral	Strongly Disagree	Agree	Agree	Agree	Strongly Agree	Agree	Strongly Disagree	Agree	Strongly Disagree	Strongly Agree	Strongly Agree	Strongly Agree	Strongly Agree	Strongly Agree	Strongly Agree
4	20	Single	Nursing	Year 2	No		Yes	Mental health professionals, Internet, Social media	Agree	Strongly Agree	Agree	Neutral	Strongly Agree	Disagree	Agree	Neutral	Agree	Strongly Disagree	Agree	Strongly Agree	Strongly Disagree	Agree	Strongly Disagree	Agree	Agree	Disagree	Neutral	Agree	Disagree	Agree	Disagree	Disagree	Agree	Neutral	Agree	Disagree	Agree
5	19	Single	Nursing	Year 1	No		Yes	The doctor	Neutral	Neutral	Neutral	Neutral	Neutral	Neutral	Neutral	Neutral	Neutral	Neutral	Neutral	Neutral	Neutral	Neutral	Neutral	Neutral	Neutral	Neutral	Neutral	Neutral	Neutral	Neutral	Neutral	Neutral	Neutral	Neutral	Neutral	Neutral	Neutral
6	20	Single	Nursing	Year 1	No		No	Mental health professionals, Books/Journals, Internet	Neutral	Neutral	Neutral	Neutral	Neutral	Neutral	Neutral	Neutral	Neutral	Agree	Neutral	Agree	Neutral	Neutral	Agree	Neutral	Neutral	Neutral	Agree	Neutral	Agree	Neutral	Neutral	Agree	Neutral	Neutral	Neutral	Agree	Neutral
7	18	Single	Nursing	Year 1	No	-	No	The doctor, Mental health professionals	Strongly Agree	Agree	Agree	Strongly Agree	Strongly Agree	Disagree	Strongly Agree	Strongly Agree	Strongly Agree	Neutral	Strongly Agree	Disagree	Strongly Disagree	Strongly Agree	Strongly Disagree	Agree	Strongly Agree	Strongly Agree	Agree	Strongly Agree	Strongly Disagree	Agree	Disagree	Neutral	Agree	Strongly Agree	Strongly Agree	Neutral	Strongly Agree
8	20	Single	Nursing	Year 2	No	-	No	Internet, Social media	Neutral	Neutral	Neutral	Neutral	Neutral	Neutral	Neutral	Neutral	Neutral	Neutral	Neutral	Neutral	Neutral	Neutral	Neutral	Neutral	Neutral	Neutral	Neutral	Neutral	Neutral	Neutral	Neutral	Neutral	Neutral	Neutral	Neutral	Neutral	Neutral
9	19	Single	Nursing	Year 2	Yes	Depression	No	Books/Journals, Internet	Neutral	Agree	Agree	Disagree	Agree	Disagree	Neutral	Agree	Neutral	Disagree	Agree	Neutral	Disagree	Agree	Disagree	Neutral	Agree	Agree	Neutral	Agree	Disagree	Neutral	Disagree	Agree	Agree	Neutral	Agree	Neutral	Agree
10	22	Single	Nursing	Year 4	No	no	Yes	Mental health professionals, Family members, Friends, Internet, Social media	Neutral	Neutral	Neutral	Neutral	Neutral	Neutral	Neutral	Neutral	Neutral	Neutral	Neutral	Neutral	Neutral	Neutral	Neutral	Neutral	Neutral	Neutral	Neutral	Neutral	Neutral	Neutral	Neutral	Neutral	Neutral	Neutral	Neutral	Neutral	Neutral
11	22	Single	Nursing	Year 4	No		No	The nurse, Mental health professionals, Books/Journals, Internet, Social media	Strongly Disagree	Strongly Disagree	Strongly Disagree	Strongly Disagree	Strongly Disagree	Strongly Disagree	Strongly Disagree	Strongly Disagree	Strongly Disagree	Strongly Disagree	Strongly Disagree	Strongly Disagree	Strongly Disagree	Strongly Disagree	Strongly Disagree	Strongly Disagree	Strongly Disagree	Strongly Disagree	Strongly Disagree	Strongly Disagree	Strongly Disagree	Strongly Disagree	Strongly Disagree	Strongly Disagree	Strongly Disagree	Strongly Disagree	Strongly Disagree	Strongly Disagree	Strongly Disagree
12	19	Single	Nursing	Year 2	No		Not sure	Friends, Internet, Social media	Agree	Strongly Agree	Neutral	Strongly Disagree	Strongly Agree	Disagree	Agree	Strongly Agree	Agree	Strongly Disagree	Strongly Agree	Strongly Agree	Disagree	Agree	Strongly Disagree	Agree	Strongly Agree	Strongly Disagree	Agree	Strongly Agree	Strongly Disagree	Strongly Agree	Disagree	Strongly Agree	Strongly Agree	Strongly Agree	Neutral	Neutral	Strongly Agree
13	18	Single	Nursing	Year 1	No		No	The doctor, The nurse, Mental health professionals, Internet, Social media	Strongly Agree	Agree	Neutral	Agree	Strongly Agree	Disagree	Neutral	Strongly Agree	Strongly Agree	Strongly Disagree	Agree	Strongly Agree	Strongly Disagree	Strongly Agree	Strongly Disagree	Agree	Strongly Agree	Strongly Agree	Strongly Agree	Strongly Agree	Disagree	Agree	Strongly Disagree	Strongly Agree	Strongly Agree	Agree	Neutral	Strongly Agree	Agree
14	21	Single	Nursing	Year 4	No	Non	No	The doctor, The nurse, Mental health professionals, Books/Journals	Strongly Agree	Strongly Agree	Agree	Strongly Agree	Agree	Disagree	Agree	Agree	Agree	Agree	Agree	Neutral	Strongly Disagree	Agree	Strongly Disagree	Neutral	Agree	Strongly Disagree	Neutral	Strongly Agree	Strongly Disagree	Strongly Agree	Strongly Disagree	Agree	Agree	Neutral	Strongly Agree	Agree	Agree
15	19	Single	Nursing	Year 1	No		Yes	The doctor, Mental health professionals, Family members, Books/Journals, Internet, Social media	Agree	Strongly Agree	Strongly Agree	Agree	Strongly Agree	Strongly Disagree	Strongly Agree	Strongly Agree	Strongly Agree	Strongly Disagree	Strongly Agree	Strongly Agree	Strongly Disagree	Strongly Agree	Strongly Disagree	Strongly Agree	Strongly Agree	Disagree	Strongly Agree	Strongly Agree	Strongly Disagree	Strongly Agree	Strongly Disagree	Strongly Agree	Strongly Agree	Strongly Agree	Strongly Agree	Strongly Agree	Strongly Agree
16	21	Single	Nursing	Year 3	No		No	The doctor, Mental health professionals, Books/Journals, Internet, Social media	Agree	Agree	Neutral	Disagree	Agree	Disagree	Neutral	Agree	Neutral	Agree	Agree	Agree	Strongly Agree	Agree	Strongly Disagree	Neutral	Agree	Agree	Disagree	Neutral	Agree	Neutral	Agree	Agree	Agree	Agree	Agree	Agree	Agree
17	19	Single	Nursing	Year 3	No		No	Mental health professionals, Friends, Internet, Social media	Agree	Agree	Agree	Agree	Agree	Strongly Disagree	Agree	Agree	Agree	Disagree	Strongly Agree	Agree	Strongly Disagree	Agree	Strongly Disagree	Agree	Agree	Agree	Agree	Agree	Strongly Disagree	Agree	Strongly Disagree	Agree	Agree	Agree	Agree	Neutral	Agree
18	20	Single	Nursing	Year 4	No		Yes	Mental health professionals, Friends, Books/Journals, Internet, Social media	Agree	Neutral	Strongly Agree	Disagree	Strongly Agree	Strongly Disagree	Neutral	Agree	Strongly Agree	Neutral	Strongly Agree	Strongly Agree	Strongly Disagree	Strongly Agree	Strongly Disagree	Agree	Strongly Agree	Disagree	Neutral	Strongly Agree	Strongly Disagree	Agree	Strongly Disagree	Strongly Agree	Strongly Agree	Neutral	Strongly Agree	Strongly Agree	Agree
19	20	Single	Nursing	Year 3	No	I've never take an appointment to see my mental status	Not sure	Internet, Social media	Agree	Agree	Agree	Disagree	Strongly Agree	Strongly Disagree	Neutral	Neutral	Strongly Agree	Disagree	Agree	Agree	Strongly Disagree	Agree	Strongly Disagree	Agree	Agree	Neutral	Agree	Agree	Disagree	Agree	Disagree	Agree	Agree	Neutral	Agree	Agree	Agree
20	21	Single	Nursing	Year 4	No		Not sure	The doctor, Mental health professionals, Internet, Social media	Strongly Agree	Strongly Agree	Agree	Neutral	Strongly Agree	Strongly Disagree	Strongly Agree	Agree	Strongly Agree	Strongly Disagree	Strongly Agree	Strongly Agree	Strongly Disagree	Strongly Agree	Strongly Disagree	Neutral	Strongly Agree	Disagree	Agree	Strongly Agree	Strongly Disagree	Neutral	Strongly Disagree	Strongly Agree	Agree	Strongly Agree	Strongly Agree	Neutral	Strongly Agree
21	25	Single	Nursing	Year 4	No		Yes	The doctor, Friends, Internet, Social media	Strongly Agree	Strongly Agree	Strongly Agree	Strongly Agree	Strongly Agree	Strongly Disagree	Strongly Agree	Agree	Strongly Agree	Strongly Disagree	Strongly Agree	Strongly Agree	Strongly Disagree	Strongly Agree	Strongly Disagree	Strongly Agree	Strongly Agree	Strongly Agree	Strongly Agree	Strongly Agree	Strongly Disagree	Strongly Agree	Strongly Disagree	Strongly Agree	Strongly Agree	Strongly Agree	Strongly Agree	Strongly Agree	Strongly Agree
22	18	Single	Nursing	Year 1	No		Not sure	Books/Journals, Internet, Social media	Strongly Agree	Agree	Agree	Strongly Disagree	Strongly Agree	Strongly Disagree	Agree	Agree	Strongly Agree	Neutral	Strongly Agree	Agree	Strongly Disagree	Strongly Agree	Strongly Disagree	Strongly Agree	Strongly Agree	Strongly Disagree	Agree	Strongly Agree	Disagree	Strongly Agree	Disagree	Strongly Agree	Strongly Agree	Agree	Strongly Agree	Agree	Agree
23	21	Single	Nursing	Year 2	Yes	Anxiety, panic attacks	No	The doctor, Mental health professionals, Books/Journals, Internet, Social media	Agree	Strongly Agree	Neutral	Neutral	Strongly Agree	Strongly Disagree	Agree	Strongly Agree	Strongly Agree	Disagree	Strongly Agree	Agree	Strongly Disagree	Strongly Agree	Strongly Disagree	Strongly Agree	Strongly Agree	Neutral	Agree	Strongly Agree	Disagree	Neutral	Strongly Disagree	Strongly Agree	Strongly Agree	Strongly Agree	Agree	Strongly Agree	Strongly Agree
24	19	Single	Nursing	Year 1	No		Not sure	Mental health professionals	Neutral	Strongly Agree	Neutral	Strongly Disagree	Strongly Agree	Disagree	Strongly Agree	Disagree	Strongly Agree	Strongly Disagree	Strongly Agree	Neutral	Strongly Disagree	Neutral	Strongly Disagree	Neutral	Strongly Agree	Neutral	Neutral	Strongly Agree	Disagree	Agree	Strongly Disagree	Agree	Strongly Agree	Neutral	Neutral	Strongly Agree	Disagree
25	19	Single	Nursing	Year 2	No	No	No	The doctor, The nurse, Family members, Internet, Social media	Agree	Agree	Agree	Neutral	Agree	Strongly Disagree	Agree	Agree	Agree	Disagree	Agree	Agree	Disagree	Agree	Strongly Disagree	Agree	Agree	Neutral	Agree	Agree	Strongly Disagree	Neutral	Neutral	Agree	Agree	Agree	Agree	Neutral	Agree
26	24	Single	Nursing	Year 4	No		Not sure	The doctor, Mental health professionals, Books/Journals, Social media	Strongly Agree	Agree	Neutral	Strongly Agree	Agree	Agree	Disagree	Disagree	Neutral	Strongly Disagree	Neutral	Strongly Agree	Agree	Disagree	Neutral	Strongly Agree	Disagree	Strongly Disagree	Agree	Strongly Disagree	Strongly Agree	Neutral	Agree	Disagree	Strongly Disagree	Neutral	Strongly Disagree	Disagree	Neutral
27	24	Single	Nursing	Year 5	Yes	PTSD	Yes	The doctor, Books/Journals, Internet, Social media	Agree	Strongly Agree	Strongly Agree	Strongly Disagree	Strongly Agree	Strongly Disagree	Strongly Agree	Strongly Agree	Strongly Agree	Strongly Disagree	Strongly Agree	Disagree	Strongly Disagree	Strongly Agree	Strongly Disagree	Strongly Agree	Strongly Agree	Strongly Agree	Strongly Agree	Strongly Agree	Strongly Disagree	Strongly Agree	Strongly Disagree	Strongly Agree	Strongly Agree	Strongly Agree	Strongly Agree	Strongly Agree	Strongly Agree
28	19	Single	Nursing	Year 3	No	No	No	The doctor, Social media	Strongly Disagree	Disagree	Agree	Strongly Agree	Agree	Disagree	Strongly Disagree	Disagree	Agree	Strongly Agree	Agree	Disagree	Strongly Disagree	Disagree	Agree	Strongly Agree	Agree	Disagree	Strongly Disagree	Disagree	Agree	Strongly Agree	Agree	Disagree	Strongly Disagree	Disagree	Agree	Strongly Agree	Agree
29	24	Single	Nursing	Year 4	No		Yes	The doctor, The nurse, Mental health professionals, Books/Journals, Internet, Social media	Strongly Agree	Strongly Agree	Agree	Disagree	Strongly Agree	Strongly Disagree	Agree	Neutral	Strongly Agree	Strongly Disagree	Strongly Agree	Strongly Agree	Strongly Disagree	Strongly Agree	Strongly Disagree	Agree	Strongly Agree	Strongly Disagree	Agree	Strongly Agree	Disagree	Strongly Agree	Strongly Disagree	Strongly Agree	Strongly Agree	Strongly Agree	Strongly Agree	Strongly Agree	Neutral
30	18	Single	Nursing	Year 2	Yes		Yes	Mental health professionals, Family members, Internet, Social media	Agree	Strongly Agree	Agree	Neutral	Strongly Agree	Strongly Disagree	Agree	Agree	Strongly Agree	Disagree	Strongly Agree	Agree	Disagree	Agree	Strongly Disagree	Agree	Agree	Disagree	Agree	Agree	Disagree	Neutral	Strongly Disagree	Agree	Strongly Agree	Agree	Strongly Agree	Agree	Agree
31	21	Single	Nursing	Year 4	No		Not sure	Mental health professionals, Family members, Friends, Books/Journals, Internet, Social media	Strongly Agree	Strongly Agree	Strongly Agree	Disagree	Agree	Agree	Agree	Agree	Agree	Strongly Disagree	Strongly Agree	Agree	Strongly Disagree	Strongly Agree	Strongly Disagree	Strongly Agree	Strongly Agree	Strongly Disagree	Agree	Strongly Agree	Strongly Disagree	Strongly Agree	Strongly Disagree	Strongly Agree	Strongly Agree	Strongly Agree	Strongly Agree	Disagree	Strongly Agree
32	18	Single	Nursing	Year 2	No	No	No	The doctor, The nurse, Family members, Friends, Books/Journals, Internet, Social media	Neutral	Neutral	Neutral	Neutral	Neutral	Neutral	Neutral	Neutral	Neutral	Neutral	Neutral	Neutral	Neutral	Neutral	Neutral	Neutral	Neutral	Neutral	Neutral	Neutral	Neutral	Neutral	Neutral	Neutral	Neutral	Neutral	Neutral	Neutral	Neutral
33	23	Married	Nursing	Year 4	No		Not sure	The doctor, Internet	Agree	Strongly Agree	Strongly Agree	Strongly Agree	Strongly Agree	Strongly Disagree	Strongly Agree	Strongly Agree	Neutral	Strongly Disagree	Strongly Agree	Strongly Agree	Strongly Disagree	Neutral	Strongly Disagree	Disagree	Strongly Agree	Agree	Neutral	Strongly Agree	Strongly Disagree	Strongly Agree	Disagree	Agree	Strongly Agree	Strongly Agree	Strongly Agree	Disagree	Neutral
34	21	Single	Nursing	Year 3	No		Not sure	The nurse, Mental health professionals, Books/Journals, Internet	Neutral	Strongly Agree	Strongly Agree	Disagree	Agree	Strongly Disagree	Strongly Agree	Disagree	Strongly Agree	Strongly Agree	Strongly Agree	Agree	Strongly Disagree	Strongly Agree	Strongly Disagree	Agree	Agree	Disagree	Agree	Strongly Agree	Strongly Disagree	Strongly Agree	Strongly Disagree	Agree	Strongly Agree	Strongly Agree	Strongly Agree	Strongly Agree	Disagree
35	23	Married	Nursing	Year 4	No		No	Friends, Internet	Strongly Agree	Agree	Neutral	Strongly Agree	Agree	Neutral	Strongly Agree	Neutral	Agree	Agree	Strongly Agree	Neutral	Strongly Agree	Neutral	Agree	Agree	Strongly Agree	Agree	Neutral	Neutral	Agree	Strongly Agree	Strongly Agree	Agree	Neutral	Neutral	Agree	Strongly Agree	Agree
36	21	Single	Nursing	Year 4	No		No	The doctor, Mental health professionals	Strongly Agree	Neutral	Neutral	Neutral	Strongly Agree	Strongly Disagree	Strongly Agree	Strongly Agree	Agree	Agree	Strongly Agree	Strongly Agree	Strongly Disagree	Agree	Strongly Disagree	Neutral	Strongly Agree	Disagree	Strongly Disagree	Disagree	Strongly Disagree	Neutral	Strongly Disagree	Strongly Agree	Strongly Agree	Strongly Agree	Strongly Agree	Neutral	Strongly Agree
37	17	Single	Nursing	Year 1	No		Not sure	The doctor, The nurse, Mental health professionals, Books/Journals	Agree	Agree	Neutral	Strongly Disagree	Strongly Agree	Neutral	Agree	Strongly Agree	Strongly Agree	Strongly Disagree	Strongly Agree	Agree	Agree	Strongly Agree	Strongly Disagree	Neutral	Strongly Agree	Disagree	Neutral	Agree	Disagree	Agree	Disagree	Strongly Agree	Agree	Strongly Agree	Strongly Agree	Neutral	Strongly Agree
38	22	Single	Nursing	Year 4	No		No	The doctor, The nurse, Mental health professionals, Books/Journals, Internet, Social media	Strongly Disagree	Strongly Disagree	Strongly Disagree	Neutral	Disagree	Strongly Agree	Strongly Disagree	Neutral	Disagree	Disagree	Strongly Disagree	Strongly Disagree	Strongly Agree	Strongly Disagree	Strongly Agree	Strongly Disagree	Neutral	Neutral	Disagree	Strongly Disagree	Agree	Disagree	Strongly Agree	Strongly Disagree	Strongly Disagree	Strongly Disagree	Strongly Disagree	Strongly Disagree	Neutral
39	21	Single	Nursing	Year 3	No		No	Mental health professionals, Social media	Strongly Agree	Strongly Agree	Strongly Agree	Strongly Agree	Strongly Agree	Strongly Agree	Strongly Agree	Strongly Agree	Strongly Agree	Strongly Agree	Strongly Agree	Strongly Agree	Strongly Agree	Strongly Agree	Strongly Agree	Strongly Agree	Strongly Agree	Strongly Agree	Strongly Agree	Strongly Agree	Strongly Agree	Strongly Agree	Strongly Agree	Strongly Agree	Strongly Agree	Strongly Agree	Strongly Agree	Strongly Agree	Strongly Agree
40	24	Single	Nursing	Year 5	Yes	Anxiety and major depression	Yes	Mental health professionals	Strongly Agree	Neutral	Agree	Agree	Strongly Agree	Neutral	Strongly Agree	Strongly Agree	Strongly Agree	Strongly Disagree	Strongly Agree	Strongly Agree	Strongly Disagree	Strongly Agree	Strongly Disagree	Strongly Agree	Strongly Agree	Strongly Disagree	Strongly Agree	Disagree	Disagree	Strongly Agree	Strongly Disagree	Strongly Agree	Strongly Agree	Strongly Agree	Strongly Agree	Strongly Agree	Strongly Agree
41	21	Single	Nursing	Year 2	No		No	The doctor, The nurse, Friends, Internet, Social media	Agree	Agree	Agree	Neutral	Neutral	Agree	Neutral	Neutral	Agree	Neutral	Agree	Neutral	Neutral	Agree	Agree	Disagree	Neutral	Neutral	Neutral	Neutral	Neutral	Neutral	Neutral	Neutral	Neutral	Neutral	Neutral	Neutral	Neutral
42	20	Single	Nursing	Year 2	Yes	Anxiety and depression	Yes	The doctor, Internet	Agree	Neutral	Agree	Disagree	Agree	Strongly Disagree	Agree	Neutral	Agree	Neutral	Strongly Agree	Agree	Disagree	Neutral	Disagree	Agree	Strongly Agree	Strongly Disagree	Agree	Agree	Strongly Disagree	Neutral	Strongly Disagree	Agree	Agree	Agree	Agree	Agree	Strongly Disagree
43	22	Single	Nursing	Year 4	No		No	Mental health professionals, Books/Journals, Internet, Social media	Strongly Agree	Agree	Agree	Strongly Agree	Strongly Agree	Strongly Disagree	Agree	Agree	Strongly Agree	Neutral	Strongly Agree	Strongly Agree	Strongly Disagree	Agree	Strongly Disagree	Agree	Strongly Agree	Disagree	Agree	Strongly Agree	Disagree	Agree	Disagree	Strongly Agree	Strongly Agree	Strongly Agree	Disagree	Agree	Strongly Agree
44	21	Single	Nursing	Year 2	Yes	borderline personality disorder & attention deficiency hyperactivity disorder (combined)	Yes	The doctor, Mental health professionals, Family members, Friends, Books/Journals, Internet, Social media	Strongly Agree	Agree	Agree	Neutral	Strongly Agree	Neutral	Strongly Agree	Strongly Agree	Agree	Strongly Disagree	Agree	Agree	Neutral	Strongly Agree	Strongly Disagree	Strongly Agree	Strongly Agree	Neutral	Agree	Strongly Agree	Disagree	Agree	Strongly Disagree	Strongly Agree	Strongly Agree	Strongly Agree	Strongly Agree	Strongly Agree	Strongly Agree
45	20	Single	Nursing	Year 3	No	No	Yes	Mental health professionals, Family members, Books/Journals, Internet, Social media	Agree	Strongly Agree	Strongly Agree	Disagree	Strongly Agree	Strongly Disagree	Strongly Agree	Agree	Strongly Agree	Strongly Disagree	Strongly Agree	Agree	Strongly Disagree	Strongly Agree	Strongly Disagree	Strongly Agree	Strongly Agree	Strongly Disagree	Agree	Agree	Disagree	Strongly Agree	Strongly Disagree	Strongly Agree	Strongly Agree	Strongly Agree	Strongly Agree	Strongly Agree	Agree
46	21	Single	Nursing	Year 3	No		No	Family members, Internet, Social media	Strongly Agree	Agree	Agree	Neutral	Strongly Agree	Strongly Disagree	Strongly Agree	Neutral	Agree	Strongly Disagree	Agree	Strongly Agree	Strongly Disagree	Neutral	Strongly Disagree	Strongly Agree	Strongly Agree	Disagree	Strongly Agree	Strongly Agree	Strongly Disagree	Agree	Strongly Disagree	Strongly Agree	Strongly Agree	Strongly Agree	Agree	Neutral	Disagree
47	22	Single	Nursing	Year 4	No		Yes	Family members, Friends, Books/Journals, Internet, Social media	Strongly Agree	Strongly Agree	Strongly Agree	Agree	Strongly Agree	Strongly Disagree	Strongly Agree	Strongly Agree	Strongly Agree	Neutral	Strongly Agree	Strongly Agree	Strongly Disagree	Strongly Agree	Strongly Disagree	Strongly Agree	Strongly Agree	Neutral	Strongly Agree	Strongly Agree	Disagree	Strongly Agree	Strongly Disagree	Strongly Agree	Strongly Agree	Strongly Agree	Strongly Agree	Strongly Agree	Strongly Agree
48	19	Single	Nursing	Year 3	No		No	The doctor, The nurse, Mental health professionals, Books/Journals	Strongly Agree	Strongly Agree	Strongly Agree	Strongly Agree	Strongly Agree	Strongly Disagree	Strongly Agree	Strongly Agree	Strongly Agree	Strongly Disagree	Strongly Agree	Strongly Agree	Strongly Disagree	Strongly Agree	Strongly Disagree	Strongly Agree	Strongly Agree	Strongly Disagree	Strongly Agree	Strongly Agree	Strongly Disagree	Strongly Agree	Strongly Disagree	Strongly Agree	Strongly Agree	Strongly Agree	Strongly Agree	Strongly Agree	Strongly Agree
49	18	Single	Nursing	Year 1	No		Not sure	Friends, Social media	Strongly Agree	Agree	Agree	Strongly Agree	Strongly Agree	Strongly Disagree	Strongly Agree	Strongly Agree	Strongly Agree	Strongly Disagree	Strongly Agree	Strongly Agree	Strongly Disagree	Disagree	Disagree	Strongly Agree	Disagree	Strongly Agree	Strongly Agree	Strongly Agree	Strongly Disagree	Disagree	Disagree	Strongly Agree	Strongly Agree	Strongly Agree	Neutral	Disagree	Neutral
50	18	Single	Nursing	Year 1	No	-	No	Books/Journals, Internet, Social media	Strongly Agree	Agree	Neutral	Strongly Agree	Strongly Agree	Disagree	Strongly Agree	Strongly Agree	Strongly Agree	Agree	Strongly Agree	Strongly Agree	Disagree	Strongly Agree	Strongly Disagree	Neutral	Strongly Agree	Agree	Strongly Agree	Strongly Agree	Strongly Disagree	Strongly Agree	Disagree	Strongly Agree	Strongly Agree	Strongly Agree	Agree	Agree	Strongly Agree
51	21	Single	Nursing	Year 1	No		Not sure	The doctor, The nurse, Mental health professionals, Books/Journals, Internet	Agree	Agree	Agree	Disagree	Agree	Strongly Disagree	Strongly Disagree	Agree	Agree	Neutral	Neutral	Agree	Disagree	Agree	Strongly Disagree	Agree	Agree	Disagree	Agree	Agree	Neutral	Agree	Disagree	Agree	Agree	Agree	Agree	Agree	Agree
52	20	Single	Nursing	Year 4	No		Yes	Family members, Internet, Social media	Strongly Agree	Agree	Agree	Strongly Disagree	Strongly Agree	Strongly Disagree	Neutral	Strongly Disagree	Strongly Agree	Strongly Disagree	Strongly Agree	Strongly Agree	Strongly Disagree	Strongly Agree	Strongly Disagree	Strongly Agree	Strongly Agree	Strongly Disagree	Agree	Strongly Agree	Neutral	Strongly Agree	Strongly Disagree	Strongly Agree	Strongly Agree	Strongly Agree	Agree	Neutral	Strongly Agree
53	18	Single	Nursing	Year 2	No		No	Mental health professionals, Family members, Friends, Books/Journals, Internet, Social media	Strongly Disagree	Strongly Disagree	Strongly Disagree	Strongly Disagree	Strongly Disagree	Strongly Disagree	Strongly Disagree	Strongly Disagree	Strongly Disagree	Strongly Disagree	Strongly Disagree	Strongly Disagree	Strongly Disagree	Strongly Disagree	Strongly Disagree	Strongly Disagree	Strongly Disagree	Strongly Disagree	Strongly Disagree	Strongly Disagree	Strongly Disagree	Strongly Disagree	Strongly Disagree	Strongly Disagree	Strongly Disagree	Strongly Disagree	Strongly Disagree	Strongly Disagree	Strongly Disagree
54	23	Single	Nursing	Year 4	No		No	The doctor, The nurse, Mental health professionals, Books/Journals	Neutral	Neutral	Agree	Agree	Neutral	Neutral	Agree	Agree	Agree	Neutral	Neutral	Neutral	Neutral	Agree	Neutral	Neutral	Neutral	Agree	Neutral	Agree	Agree	Neutral	Neutral	Neutral	Neutral	Neutral	Neutral	Neutral	Neutral
55	20	Single	Nursing	Year 2	No		Yes	Mental health professionals	Agree	Strongly Agree	Strongly Agree	Neutral	Strongly Agree	Disagree	Agree	Neutral	Strongly Agree	Disagree	Strongly Agree	Agree	Strongly Disagree	Strongly Agree	Strongly Disagree	Strongly Agree	Strongly Agree	Neutral	Agree	Strongly Agree	Neutral	Strongly Agree	Disagree	Agree	Strongly Agree	Strongly Agree	Strongly Agree	Agree	Neutral
56	23	Single	Nursing	Year 3	No		Yes	The doctor, Books/Journals	Strongly Agree	Neutral	Agree	Neutral	Strongly Agree	Strongly Disagree	Strongly Agree	Strongly Agree	Agree	Strongly Disagree	Agree	Strongly Agree	Strongly Disagree	Neutral	Strongly Disagree	Strongly Agree	Strongly Agree	Agree	Agree	Strongly Agree	Strongly Disagree	Neutral	Strongly Disagree	Strongly Agree	Strongly Agree	Strongly Agree	Strongly Agree	Strongly Agree	Strongly Agree
57	21	Single	Nursing	Year 1	No	Yes	Yes	The doctor, The nurse, Mental health professionals	Disagree	Disagree	Neutral	Agree	Neutral	Neutral	Agree	Neutral	Neutral	Agree	Agree	Neutral	Neutral	Neutral	Neutral	Agree	Neutral	Neutral	Agree	Neutral	Neutral	Neutral	Neutral	Agree	Agree	Neutral	Neutral	Neutral	Neutral
58	18	Single	Nursing	Year 1	No		No	The doctor, Mental health professionals, Books/Journals, Internet, Social media	Agree	Strongly Agree	Agree	Strongly Disagree	Strongly Agree	Strongly Disagree	Agree	Strongly Agree	Strongly Agree	Neutral	Strongly Agree	Agree	Disagree	Strongly Agree	Disagree	Agree	Strongly Agree	Disagree	Agree	Strongly Agree	Disagree	Agree	Strongly Disagree	Agree	Strongly Agree	Agree	Strongly Agree	Neutral	Strongly Agree
59	21	Single	Nursing	Year 3	No	-	No	Internet	Agree	Strongly Agree	Neutral	Neutral	Agree	Disagree	Agree	Neutral	Neutral	Disagree	Strongly Agree	Strongly Agree	Disagree	Agree	Strongly Disagree	Agree	Agree	Neutral	Agree	Strongly Agree	Disagree	Neutral	Strongly Disagree	Agree	Strongly Agree	Agree	Neutral	Agree	Neutral
60	22	Single	Nursing	Year 3	No		Yes	The doctor, The nurse, Mental health professionals, Books/Journals, Internet	Strongly Agree	Strongly Agree	Strongly Agree	Strongly Agree	Strongly Agree	Strongly Disagree	Strongly Agree	Strongly Agree	Strongly Agree	Agree	Strongly Agree	Strongly Agree	Strongly Disagree	Strongly Agree	Disagree	Agree	Strongly Agree	Agree	Strongly Agree	Agree	Strongly Disagree	Strongly Agree	Disagree	Agree	Strongly Agree	Strongly Agree	Strongly Agree	Agree	Strongly Agree
61	19	Single	Nursing	Year 1	Yes	Depression and Panic attacks	Not sure	Mental health professionals	Strongly Agree	Strongly Agree	Neutral	Disagree	Strongly Agree	Strongly Disagree	Strongly Agree	Strongly Agree	Strongly Agree	Disagree	Strongly Agree	Neutral	Strongly Disagree	Strongly Agree	Strongly Disagree	Agree	Strongly Agree	Agree	Agree	Strongly Agree	Strongly Disagree	Agree	Strongly Disagree	Agree	Strongly Agree	Strongly Agree	Agree	Strongly Agree	Strongly Agree
62	19	Single	Nursing	Year 2	No		Yes	The doctor, Family members	Strongly Agree	Strongly Agree	Strongly Agree	Strongly Agree	Strongly Agree	Strongly Disagree	Strongly Agree	Neutral	Agree	Strongly Agree	Strongly Agree	Strongly Agree	Strongly Disagree	Neutral	Strongly Disagree	Strongly Agree	Strongly Agree	Strongly Disagree	Strongly Agree	Strongly Agree	Strongly Disagree	Strongly Agree	Strongly Disagree	Strongly Agree	Strongly Agree	Strongly Agree	Strongly Agree	Strongly Agree	Strongly Agree
63	22	Single	Nursing	Year 4	Yes	Atypical Depression, anxiety	Yes	The doctor, Mental health professionals, Books/Journals	Strongly Agree	Neutral	Disagree	Disagree	Agree	Strongly Disagree	Neutral	Strongly Agree	Agree	Strongly Disagree	Strongly Agree	Neutral	Strongly Disagree	Agree	Strongly Disagree	Strongly Agree	Agree	Neutral	Neutral	Agree	Strongly Disagree	Strongly Agree	Strongly Disagree	Neutral	Strongly Agree	Agree	Agree	Neutral	Agree
64	19	Single	Nursing	Year 2	No		Yes	Books/Journals, Internet, Social media	Strongly Agree	Strongly Agree	Strongly Agree	Strongly Agree	Strongly Agree	Strongly Agree	Strongly Agree	Strongly Agree	Strongly Agree	Strongly Agree	Strongly Agree	Strongly Agree	Strongly Agree	Strongly Agree	Strongly Agree	Strongly Agree	Strongly Agree	Strongly Agree	Strongly Agree	Strongly Agree	Strongly Agree	Strongly Agree	Strongly Agree	Strongly Agree	Strongly Agree	Strongly Agree	Strongly Agree	Strongly Agree	Strongly Agree
65	17	Single	Nursing	Year 1	No		No	Mental health professionals, Family members, Books/Journals, Internet, Social media	Strongly Agree	Strongly Agree	Neutral	Neutral	Agree	Strongly Disagree	Strongly Agree	Neutral	Strongly Agree	Disagree	Strongly Agree	Strongly Agree	Strongly Disagree	Strongly Agree	Strongly Disagree	Neutral	Agree	Neutral	Strongly Agree	Strongly Agree	Neutral	Neutral	Strongly Disagree	Strongly Agree	Strongly Agree	Strongly Agree	Agree	Strongly Agree	Neutral
66	21	Single	Nursing	Year 4	No		Not sure	Mental health professionals, Books/Journals, Internet, Social media	Agree	Agree	Agree	Agree	Strongly Agree	Strongly Disagree	Strongly Agree	Strongly Agree	Strongly Agree	Strongly Disagree	Strongly Agree	Strongly Agree	Strongly Disagree	Strongly Agree	Strongly Disagree	Strongly Agree	Strongly Agree	Strongly Agree	Neutral	Strongly Agree	Strongly Disagree	Agree	Strongly Disagree	Agree	Strongly Agree	Strongly Agree	Strongly Agree	Strongly Agree	Strongly Agree
67	20	Single	Nursing	Year 4	No		No	Books/Journals, Internet, Social media	Strongly Agree	Strongly Agree	Strongly Agree	Neutral	Agree	Strongly Disagree	Strongly Agree	Neutral	Strongly Agree	Disagree	Agree	Strongly Agree	Strongly Disagree	Strongly Agree	Disagree	Agree	Agree	Neutral	Strongly Agree	Strongly Agree	Agree	Strongly Agree	Strongly Disagree	Strongly Agree	Strongly Agree	Strongly Agree	Strongly Agree	Strongly Agree	Strongly Agree
68	23	Single	Nursing	Year 3	No		No	Books/Journals, Internet, Social media	Strongly Agree	Strongly Agree	Neutral	Agree	Agree	Strongly Disagree	Strongly Agree	Disagree	Agree	Neutral	Strongly Agree	Strongly Agree	Strongly Disagree	Strongly Agree	Strongly Disagree	Strongly Agree	Agree	Neutral	Strongly Agree	Strongly Agree	Strongly Disagree	Neutral	Strongly Disagree	Strongly Agree	Strongly Agree	Strongly Agree	Neutral	Strongly Agree	Neutral
69	20	Single	Nursing	Year 3	No		No	Mental health professionals, Internet	Strongly Agree	Agree	Agree	Disagree	Agree	Strongly Disagree	Agree	Agree	Strongly Agree	Strongly Disagree	Agree	Agree	Strongly Disagree	Strongly Agree	Strongly Disagree	Neutral	Agree	Neutral	Agree	Strongly Agree	Strongly Disagree	Agree	Disagree	Agree	Agree	Strongly Agree	Agree	Agree	Agree
70	17	Single	Nursing	Year 1	No		No	Family members, Friends, Internet, Social media	Agree	Agree	Neutral	Agree	Neutral	Disagree	Agree	Disagree	Agree	Neutral	Neutral	Neutral	Neutral	Neutral	Neutral	Neutral	Neutral	Neutral	Neutral	Neutral	Neutral	Neutral	Neutral	Neutral	Neutral	Neutral	Neutral	Neutral	Neutral
71	17	Single	Nursing	Year 1	Yes	Depression	Not sure	Family members, Friends, Internet, Social media	Neutral	Strongly Agree	Strongly Agree	Strongly Disagree	Strongly Agree	Strongly Disagree	Agree	Strongly Disagree	Strongly Agree	Strongly Disagree	Strongly Agree	Neutral	Strongly Disagree	Neutral	Strongly Disagree	Agree	Strongly Agree	Strongly Disagree	Neutral	Strongly Agree	Strongly Disagree	Disagree	Strongly Disagree	Strongly Agree	Strongly Agree	Agree	Strongly Agree	Agree	Disagree
72	20	Single	Nursing	Year 3	Yes	Generalized anxiety disorder	Yes	The doctor, The nurse, Mental health professionals, Books/Journals, Internet, Social media	Neutral	Agree	Strongly Agree	Disagree	Agree	Strongly Disagree	Neutral	Strongly Agree	Agree	Strongly Disagree	Neutral	Strongly Agree	Strongly Disagree	Agree	Strongly Disagree	Strongly Agree	Agree	Neutral	Agree	Neutral	Strongly Disagree	Agree	Strongly Disagree	Agree	Strongly Agree	Agree	Strongly Agree	Agree	Neutral
73	21	Single	Nursing	Year 2	No		No	Friends, Internet, Social media	Strongly Agree	Strongly Agree	Strongly Agree	Disagree	Strongly Agree	Strongly Disagree	Strongly Agree	Strongly Agree	Strongly Agree	Neutral	Strongly Agree	Neutral	Strongly Disagree	Strongly Agree	Disagree	Agree	Strongly Agree	Disagree	Agree	Strongly Agree	Strongly Disagree	Strongly Agree	Disagree	Agree	Strongly Agree	Strongly Agree	Strongly Agree	Neutral	Strongly Agree
74	24	Single	Nursing	Year 4	No		Yes	Mental health professionals	Strongly Agree	Strongly Agree	Strongly Agree	Strongly Agree	Strongly Agree	Strongly Disagree	Strongly Agree	Strongly Agree	Strongly Agree	Agree	Strongly Agree	Strongly Agree	Strongly Disagree	Strongly Agree	Strongly Disagree	Strongly Agree	Strongly Agree	Strongly Agree	Strongly Agree	Strongly Agree	Strongly Agree	Strongly Agree	Strongly Disagree	Strongly Agree	Strongly Agree	Strongly Agree	Strongly Agree	Strongly Agree	Strongly Agree
75	19	Single	Nursing	Year 1	No		Not sure	Internet, Social media	Neutral	Agree	Disagree	Strongly Disagree	Strongly Agree	Strongly Disagree	Disagree	Neutral	Agree	Neutral	Neutral	Strongly Agree	Neutral	Strongly Agree	Strongly Disagree	Neutral	Strongly Agree	Disagree	Disagree	Agree	Disagree	Disagree	Disagree	Disagree	Disagree	Disagree	Disagree	Disagree	Disagree
76	20	Single	Nursing	Year 1	No		Not sure	Mental health professionals, Friends, Books/Journals, Internet, Social media	Strongly Agree	Agree	Strongly Agree	Agree	Strongly Agree	Strongly Disagree	Agree	Neutral	Agree	Disagree	Strongly Agree	Agree	Strongly Disagree	Strongly Agree	Strongly Disagree	Agree	Strongly Agree	Agree	Strongly Agree	Strongly Agree	Disagree	Agree	Strongly Disagree	Strongly Agree	Strongly Agree	Strongly Agree	Strongly Agree	Strongly Agree	Agree
77	18	Single	Nursing	Year 1	No		No	Books/Journals, Social media	Agree	Neutral	Strongly Agree	Agree	Strongly Agree	Strongly Disagree	Agree	Strongly Agree	Strongly Agree	Strongly Disagree	Agree	Neutral	Strongly Disagree	Agree	Strongly Disagree	Agree	Strongly Agree	Agree	Agree	Strongly Agree	Strongly Disagree	Neutral	Strongly Disagree	Strongly Agree	Strongly Agree	Strongly Agree	Strongly Agree	Agree	Agree
78	18	Single	Nursing	Year 1	No		Not sure	Books/Journals, Internet, Social media	Strongly Disagree	Disagree	Strongly Disagree	Neutral	Strongly Agree	Strongly Disagree	Strongly Agree	Strongly Agree	Strongly Agree	Strongly Disagree	Strongly Agree	Strongly Agree	Strongly Disagree	Strongly Agree	Neutral	Strongly Agree	Strongly Agree	Strongly Disagree	Strongly Agree	Strongly Agree	Neutral	Strongly Agree	Strongly Disagree	Strongly Agree	Strongly Agree	Strongly Agree	Strongly Agree	Strongly Agree	Strongly Agree
79	21	Single	Nursing	Year 4	No		Yes	Mental health professionals, Friends, Books/Journals, Internet, Social media	Strongly Agree	Agree	Agree	Agree	Strongly Agree	Strongly Disagree	Agree	Strongly Agree	Agree	Strongly Disagree	Strongly Agree	Strongly Agree	Strongly Disagree	Strongly Agree	Strongly Disagree	Strongly Agree	Disagree	Agree	Agree	Strongly Agree	Strongly Disagree	Strongly Agree	Strongly Disagree	Strongly Agree	Strongly Agree	Strongly Agree	Agree	Strongly Agree	Strongly Disagree
80	18	Single	Nursing	Year 1	No		Not sure	Mental health professionals, Internet, Social media	Strongly Agree	Strongly Agree	Strongly Agree	Strongly Disagree	Strongly Agree	Strongly Disagree	Strongly Agree	Strongly Agree	Strongly Agree	Neutral	Strongly Agree	Agree	Strongly Disagree	Strongly Agree	Strongly Disagree	Strongly Agree	Strongly Agree	Strongly Disagree	Strongly Agree	Strongly Agree	Strongly Disagree	Neutral	Neutral	Strongly Agree	Strongly Agree	Strongly Agree	Strongly Agree	Agree	Strongly Agree
81	22	Single	Nursing	Year 1	No		No	The nurse, Mental health professionals	Strongly Agree	Strongly Agree	Strongly Agree	Strongly Agree	Strongly Agree	Strongly Agree	Strongly Agree	Strongly Agree	Strongly Agree	Strongly Agree	Strongly Agree	Strongly Agree	Strongly Agree	Strongly Agree	Strongly Agree	Strongly Agree	Strongly Agree	Strongly Agree	Strongly Agree	Strongly Agree	Strongly Agree	Strongly Agree	Strongly Agree	Strongly Agree	Strongly Agree	Strongly Agree	Strongly Agree	Strongly Agree	Strongly Agree
82	22	Single	Nursing	Year 2	No		Not sure	The doctor, The nurse, Family members, Friends, Books/Journals, Internet, Social media	Strongly Agree	Strongly Agree	Agree	Disagree	Strongly Agree	Strongly Disagree	Strongly Agree	Strongly Agree	Strongly Agree	Strongly Disagree	Agree	Strongly Agree	Strongly Disagree	Neutral	Strongly Disagree	Strongly Disagree	Strongly Agree	Disagree	Strongly Agree	Strongly Agree	Strongly Disagree	Neutral	Strongly Disagree	Strongly Agree	Agree	Strongly Agree	Agree	Neutral	Strongly Agree
83	20	Single	Nursing	Year 3	No		Not sure	Family members, Books/Journals, Internet, Social media	Agree	Neutral	Agree	Disagree	Strongly Agree	Disagree	Agree	Agree	Agree	Strongly Disagree	Agree	Neutral	Strongly Disagree	Agree	Strongly Disagree	Agree	Strongly Agree	Neutral	Neutral	Agree	Disagree	Agree	Strongly Disagree	Agree	Agree	Agree	Agree	Agree	Strongly Agree
84	18	Single	Nursing	Year 1	Yes	Anxiety	Yes	The doctor, Friends, Social media	Agree	Neutral	Agree	Strongly Agree	Strongly Agree	Disagree	Agree	Strongly Agree	Agree	Disagree	Strongly Agree	Strongly Disagree	Disagree	Agree	Disagree	Neutral	Agree	Neutral	Agree	Agree	Disagree	Agree	Strongly Disagree	Strongly Agree	Agree	Agree	Neutral	Agree	Agree
85	21	Single	Nursing	Year 3	Yes	Anxiety, Depression, OCD	Yes	Mental health professionals, Friends, Books/Journals, Internet, Social media	Strongly Agree	Disagree	Strongly Agree	Strongly Disagree	Neutral	Disagree	Agree	Neutral	Disagree	Strongly Disagree	Strongly Agree	Strongly Disagree	Strongly Disagree	Strongly Agree	Strongly Disagree	Strongly Agree	Neutral	Disagree	Agree	Strongly Agree	Disagree	Strongly Agree	Strongly Disagree	Strongly Agree	Strongly Agree	Agree	Neutral	Neutral	Neutral
86	20	Single	Nursing	Year 2	No	1	Yes	Family members	Neutral	Neutral	Neutral	Agree	Agree	Agree	Agree	Agree	Agree	Agree	Agree	Agree	Agree	Agree	Agree	Agree	Agree	Agree	Neutral	Neutral	Agree	Neutral	Neutral	Agree	Agree	Agree	Neutral	Agree	Neutral
87	23	Single	Nursing	Year 4	No		No	Mental health professionals	Strongly Agree	Strongly Agree	Strongly Agree	Strongly Agree	Strongly Agree	Disagree	Strongly Agree	Strongly Agree	Strongly Agree	Disagree	Strongly Agree	Strongly Agree	Disagree	Strongly Agree	Disagree	Strongly Agree	Strongly Agree	Strongly Agree	Strongly Agree	Strongly Agree	Strongly Disagree	Neutral	Strongly Disagree	Agree	Agree	Strongly Agree	Strongly Agree	Strongly Agree	Strongly Agree
88	20	Single	Nursing	Year 1	Yes		Yes	The doctor, The nurse, Mental health professionals, Family members, Friends	Strongly Disagree	Disagree	Strongly Disagree	Disagree	Strongly Disagree	Disagree	Strongly Disagree	Disagree	Strongly Disagree	Disagree	Strongly Disagree	Disagree	Strongly Disagree	Disagree	Strongly Disagree	Disagree	Strongly Disagree	Disagree	Strongly Disagree	Disagree	Strongly Disagree	Disagree	Strongly Disagree	Disagree	Strongly Disagree	Disagree	Strongly Disagree	Disagree	Strongly Disagree
89	23	Single	Nursing	Year 3	No		Yes	The doctor, The nurse	Agree	Strongly Agree	Agree	Neutral	Neutral	Disagree	Agree	Neutral	Strongly Agree	Disagree	Neutral	Strongly Agree	Strongly Disagree	Strongly Agree	Strongly Disagree	Neutral	Neutral	Disagree	Agree	Agree	Neutral	Strongly Agree	Strongly Disagree	Strongly Agree	Strongly Agree	Strongly Agree	Agree	Strongly Agree	Neutral
90	22	Single	Nursing	Year 4	Yes	OCD and anxiety	No	Mental health professionals, Books/Journals, Internet, Social media	Agree	Strongly Agree	Strongly Agree	Strongly Disagree	Neutral	Strongly Disagree	Strongly Agree	Agree	Strongly Agree	Strongly Disagree	Strongly Agree	Agree	Strongly Disagree	Strongly Agree	Strongly Disagree	Agree	Neutral	Disagree	Agree	Strongly Agree	Strongly Disagree	Agree	Strongly Disagree	Strongly Agree	Strongly Agree	Agree	Strongly Agree	Strongly Agree	Agree
91	26	Single	Nursing	Year 4	Yes	Schizoid personality disorder	Yes	Books/Journals, Internet, Social media	Strongly Agree	Disagree	Agree	Disagree	Agree	Disagree	Strongly Agree	Neutral	Agree	Strongly Disagree	Agree	Strongly Agree	Disagree	Strongly Agree	Disagree	Agree	Agree	Neutral	Neutral	Strongly Agree	Disagree	Strongly Agree	Strongly Disagree	Strongly Agree	Strongly Agree	Strongly Agree	Agree	Agree	Neutral
92	18	Single	Nursing	Year 1	No		Yes	The doctor, The nurse, Friends, Internet, Social media	Agree	Strongly Agree	Strongly Agree	Neutral	Agree	Disagree	Neutral	Agree	Strongly Agree	Disagree	Strongly Agree	Agree	Disagree	Strongly Agree	Strongly Disagree	Neutral	Agree	Neutral	Agree	Strongly Agree	Disagree	Agree	Neutral	Agree	Strongly Agree	Neutral	Agree	Strongly Agree	Agree
93	20	Married	Nursing	Year 3	No		No	The doctor, Mental health professionals, Family members, Books/Journals	Strongly Agree	Strongly Disagree	Disagree	Neutral	Strongly Agree	Disagree	Strongly Agree	Strongly Agree	Neutral	Disagree	Strongly Agree	Strongly Agree	Strongly Disagree	Neutral	Strongly Disagree	Agree	Strongly Agree	Neutral	Strongly Agree	Strongly Agree	Strongly Disagree	Neutral	Strongly Disagree	Strongly Agree	Strongly Agree	Strongly Agree	Neutral	Strongly Agree	Strongly Agree
94	21	Married	Nursing	Year 2	No	No	Not sure	Family members, Friends, Books/Journals, Internet	Strongly Agree	Agree	Neutral	Agree	Strongly Agree	Disagree	Agree	Strongly Agree	Disagree	Disagree	Agree	Neutral	Disagree	Agree	Disagree	Strongly Disagree	Strongly Agree	Agree	Agree	Agree	Strongly Disagree	Neutral	Disagree	Agree	Agree	Disagree	Agree	Agree	Strongly Agree
95	22	Single	Nursing	Year 3	Yes	Major depression disorder	Not sure	Mental health professionals, Friends, Books/Journals, Internet, Social media	Neutral	Strongly Agree	Strongly Agree	Strongly Disagree	Agree	Strongly Disagree	Neutral	Strongly Disagree	Agree	Strongly Disagree	Strongly Agree	Neutral	Strongly Disagree	Strongly Agree	Strongly Disagree	Agree	Agree	Neutral	Strongly Disagree	Strongly Agree	Strongly Disagree	Neutral	Strongly Disagree	Agree	Strongly Agree	Strongly Agree	Agree	Strongly Disagree	Strongly Disagree
96	21	Single	Nursing	Year 4	No		No	Mental health professionals, Internet, Social media	Neutral	Strongly Agree	Strongly Agree	Agree	Strongly Agree	Strongly Disagree	Agree	Strongly Agree	Strongly Agree	Strongly Disagree	Strongly Agree	Strongly Agree	Strongly Disagree	Strongly Agree	Strongly Disagree	Strongly Agree	Strongly Agree	Neutral	Neutral	Strongly Agree	Disagree	Strongly Agree	Strongly Disagree	Strongly Agree	Strongly Agree	Strongly Agree	Strongly Agree	Agree	Strongly Agree
97	22	Single	Nursing	Year 4	Yes	ADHD	Not sure	The doctor, Mental health professionals, Books/Journals	Strongly Agree	Strongly Agree	Strongly Agree	Disagree	Strongly Agree	Strongly Disagree	Strongly Agree	Strongly Agree	Strongly Agree	Strongly Disagree	Strongly Agree	Disagree	Strongly Disagree	Neutral	Strongly Disagree	Strongly Agree	Strongly Agree	Agree	Strongly Agree	Strongly Agree	Strongly Disagree	Strongly Agree	Strongly Disagree	Strongly Agree	Strongly Agree	Strongly Agree	Strongly Agree	Strongly Agree	Strongly Agree
98	21	Single	Nursing	Year 4	No		Yes	The doctor, Mental health professionals, Family members, Internet, Social media	Strongly Agree	Agree	Agree	Neutral	Strongly Agree	Disagree	Strongly Agree	Strongly Agree	Strongly Agree	Disagree	Strongly Agree	Strongly Agree	Strongly Disagree	Strongly Agree	Disagree	Strongly Agree	Strongly Agree	Disagree	Strongly Agree	Strongly Agree	Disagree	Strongly Agree	Disagree	Strongly Agree	Strongly Agree	Strongly Agree	Strongly Agree	Strongly Agree	Strongly Agree
99	18	Single	Nursing	Year 1	No	No	Not sure	The doctor, Mental health professionals	Agree	Agree	Agree	Disagree	Strongly Agree	Strongly Disagree	Agree	Neutral	Agree	Neutral	Strongly Agree	Agree	Disagree	Agree	Strongly Disagree	Neutral	Strongly Agree	Disagree	Agree	Agree	Strongly Disagree	Agree	Strongly Disagree	Agree	Agree	Agree	Neutral	Agree	Neutral
100	22	Married	Nursing	Year 4	No		No	The nurse, Books/Journals, Internet, Social media	Agree	Neutral	Agree	Agree	Agree	Agree	Agree	Agree	Agree	Agree	Agree	Agree	Agree	Agree	Agree	Agree	Agree	Agree	Agree	Agree	Agree	Agree	Agree	Agree	Strongly Agree	Agree	Agree	Agree	Agree
101	22	Single	Nursing	Year 2	No		No	The doctor, Books/Journals, Social media	Disagree	Neutral	Agree	Disagree	Agree	Neutral	Agree	Agree	Neutral	Disagree	Strongly Disagree	Disagree	Strongly Agree	Strongly Agree	Agree	Agree	Strongly Agree	Agree	Neutral	Agree	Neutral	Neutral	Agree	Neutral	Neutral	Agree	Strongly Agree	Strongly Agree	Strongly Agree
102	21	Single	Nursing	Year 4	No		No	Social media	Strongly Agree	Strongly Agree	Agree	Agree	Strongly Agree	Agree	Agree	Agree	Strongly Agree	Agree	Agree	Agree	Agree	Agree	Agree	Agree	Agree	Agree	Strongly Agree	Agree	Agree	Strongly Agree	Strongly Agree	Agree	Agree	Agree	Agree	Strongly Agree	Strongly Agree
103	21	Single	Nursing	Year 2	No		No	The doctor, The nurse, Mental health professionals, Family members	Agree	Strongly Agree	Agree	Strongly Agree	Agree	Strongly Agree	Agree	Strongly Agree	Agree	Agree	Strongly Agree	Agree	Strongly Agree	Strongly Agree	Strongly Agree	Agree	Strongly Agree	Agree	Strongly Agree	Agree	Agree	Strongly Agree	Strongly Agree	Agree	Agree	Strongly Agree	Strongly Agree	Strongly Agree	Strongly Agree
104	20	Single	Nursing	Year 2	Yes		No	Mental health professionals	Strongly Disagree	Disagree	Disagree	Disagree	Disagree	Disagree	Disagree	Disagree	Disagree	Disagree	Disagree	Disagree	Disagree	Disagree	Disagree	Disagree	Disagree	Disagree	Disagree	Disagree	Disagree	Strongly Disagree	Disagree	Strongly Disagree	Disagree	Strongly Disagree	Disagree	Neutral	Disagree
105	18	Single	Nursing	Year 2	No		Not sure	The doctor, Mental health professionals	Neutral	Neutral	Neutral	Neutral	Neutral	Neutral	Neutral	Neutral	Neutral	Neutral	Neutral	Neutral	Neutral	Neutral	Neutral	Neutral	Neutral	Neutral	Neutral	Neutral	Neutral	Neutral	Neutral	Neutral	Neutral	Neutral	Neutral	Neutral	Neutral
106	19	Single	Nursing	Year 3	No		No	Internet	Strongly Agree	Strongly Disagree	Agree	Neutral	Strongly Agree	Strongly Disagree	Strongly Agree	Strongly Agree	Strongly Agree	Strongly Disagree	Strongly Agree	Neutral	Strongly Disagree	Strongly Agree	Strongly Disagree	Strongly Agree	Strongly Agree	Disagree	Agree	Strongly Agree	Strongly Disagree	Strongly Agree	Strongly Disagree	Neutral	Strongly Agree	Strongly Agree	Strongly Agree	Strongly Agree	Strongly Agree
107	20	Single	Nursing	Year 2	No	-	No	Books/Journals, Social media	Disagree	Strongly Disagree	Strongly Disagree	Neutral	Strongly Disagree	Strongly Disagree	Strongly Disagree	Neutral	Strongly Disagree	Strongly Disagree	Neutral	Strongly Disagree	Neutral	Strongly Disagree	Strongly Disagree	Strongly Disagree	Strongly Disagree	Neutral	Neutral	Strongly Disagree	Strongly Disagree	Strongly Disagree	Strongly Disagree	Strongly Disagree	Strongly Disagree	Strongly Disagree	Strongly Disagree	Strongly Disagree	Strongly Disagree
108	22	Married	Nursing	Year 5	No		Yes	Mental health professionals, Internet, Social media	Disagree	Strongly Disagree	Strongly Agree	Strongly Disagree	Strongly Agree	Strongly Disagree	Strongly Agree	Strongly Agree	Strongly Agree	Strongly Agree	Strongly Agree	Strongly Agree	Strongly Disagree	Strongly Disagree	Strongly Disagree	Strongly Agree	Strongly Agree	Strongly Disagree	Strongly Disagree	Strongly Agree	Strongly Agree	Strongly Disagree	Strongly Disagree	Strongly Agree	Strongly Agree	Strongly Agree	Strongly Disagree	Strongly Agree	Strongly Agree
109	20	Single	Nursing	Year 1	No		Not sure	The doctor, Mental health professionals, Friends, Books/Journals, Internet	Strongly Agree	Strongly Agree	Agree	Neutral	Strongly Agree	Neutral	Strongly Agree	Strongly Agree	Neutral	Disagree	Strongly Agree	Strongly Agree	Neutral	Strongly Agree	Disagree	Neutral	Strongly Agree	Strongly Agree	Neutral	Strongly Agree	Strongly Disagree	Agree	Neutral	Agree	Strongly Agree	Strongly Agree	Strongly Agree	Neutral	Strongly Agree
110	21	Single	Nursing	Year 4	No		No	The doctor, The nurse, Mental health professionals, Books/Journals	Strongly Agree	Strongly Agree	Strongly Agree	Neutral	Strongly Agree	Strongly Disagree	Strongly Agree	Strongly Agree	Strongly Agree	Disagree	Strongly Agree	Strongly Agree	Strongly Disagree	Strongly Agree	Strongly Disagree	Strongly Agree	Strongly Agree	Neutral	Strongly Agree	Strongly Agree	Disagree	Strongly Agree	Strongly Disagree	Strongly Agree	Strongly Agree	Strongly Agree	Strongly Agree	Strongly Agree	Strongly Agree
111	21	Single	Nursing	Year 4	No		No	The doctor, The nurse, Mental health professionals	Agree	Agree	Agree	Agree	Agree	Strongly Disagree	Agree	Agree	Agree	Neutral	Strongly Agree	Agree	Strongly Disagree	Strongly Agree	Strongly Disagree	Strongly Agree	Strongly Agree	Neutral	Neutral	Strongly Agree	Strongly Agree	Strongly Agree	Strongly Disagree	Strongly Agree	Strongly Agree	Strongly Agree	Agree	Strongly Agree	Strongly Agree
112	22	Single	Nursing	Year 2	No		No	Mental health professionals, Internet, Social media	Strongly Agree	Agree	Neutral	Neutral	Agree	Strongly Disagree	Strongly Agree	Neutral	Agree	Disagree	Strongly Agree	Strongly Disagree	Strongly Disagree	Neutral	Strongly Disagree	Agree	Neutral	Neutral	Strongly Agree	Strongly Agree	Strongly Disagree	Neutral	Strongly Disagree	Neutral	Strongly Agree	Agree	Neutral	Disagree	Neutral
113	21	Single	Nursing	Year 4	No	No	Yes	The doctor, The nurse, Mental health professionals, Friends, Books/Journals, Internet, Social media	Strongly Agree	Strongly Agree	Strongly Agree	Disagree	Agree	Strongly Disagree	Agree	Strongly Disagree	Strongly Agree	Strongly Disagree	Strongly Agree	Neutral	Strongly Disagree	Neutral	Strongly Disagree	Agree	Strongly Agree	Disagree	Neutral	Strongly Agree	Disagree	Strongly Agree	Strongly Disagree	Strongly Agree	Strongly Agree	Neutral	Strongly Agree	Agree	Strongly Disagree
114	20	Single	Nursing	Year 3	No		No	The nurse, Friends, Books/Journals, Internet, Social media	Agree	Agree	Agree	Agree	Agree	Agree	Agree	Agree	Agree	Agree	Agree	Agree	Disagree	Agree	Agree	Agree	Agree	Disagree	Agree	Agree	Disagree	Agree	Strongly Disagree	Agree	Agree	Agree	Agree	Agree	Agree
115	20	Single	Nursing	Year 2	No		No	The doctor, Books/Journals, Internet, Social media	Agree	Agree	Agree	Agree	Agree	Agree	Agree	Agree	Agree	Agree	Agree	Agree	Agree	Agree	Agree	Agree	Agree	Agree	Agree	Agree	Agree	Agree	Agree	Agree	Agree	Agree	Agree	Agree	Agree
116	21	Single	Nursing	Year 4	No	No	Yes	The doctor, The nurse, Books/Journals, Internet, Social media	Strongly Agree	Neutral	Strongly Agree	Strongly Agree	Strongly Agree	Agree	Strongly Agree	Strongly Agree	Strongly Agree	Strongly Agree	Strongly Agree	Strongly Agree	Strongly Disagree	Neutral	Strongly Disagree	Agree	Agree	Agree	Strongly Agree	Agree	Strongly Disagree	Agree	Strongly Disagree	Strongly Agree	Strongly Agree	Strongly Agree	Strongly Agree	Strongly Agree	Strongly Agree
117	20	Single	Nursing	Year 2	No		Yes	Mental health professionals, Internet, Social media	Agree	Strongly Agree	Agree	Neutral	Strongly Agree	Disagree	Agree	Neutral	Agree	Strongly Disagree	Agree	Strongly Agree	Strongly Disagree	Agree	Strongly Disagree	Agree	Agree	Disagree	Neutral	Agree	Disagree	Agree	Disagree	Disagree	Agree	Neutral	Agree	Disagree	Agree
118	19	Single	Nursing	Year 1	No		Yes	The doctor	Neutral	Neutral	Neutral	Neutral	Neutral	Neutral	Neutral	Neutral	Neutral	Neutral	Neutral	Neutral	Neutral	Neutral	Neutral	Neutral	Neutral	Neutral	Neutral	Neutral	Neutral	Neutral	Neutral	Neutral	Neutral	Neutral	Neutral	Neutral	Neutral
119	20	Single	Nursing	Year 1	No		No	Mental health professionals, Books/Journals, Internet	Neutral	Neutral	Neutral	Neutral	Neutral	Neutral	Neutral	Neutral	Neutral	Agree	Neutral	Agree	Neutral	Neutral	Agree	Neutral	Neutral	Neutral	Agree	Neutral	Agree	Neutral	Neutral	Agree	Neutral	Neutral	Neutral	Agree	Neutral
120	18	Single	Nursing	Year 1	No	-	No	The doctor, Mental health professionals	Strongly Agree	Agree	Agree	Strongly Agree	Strongly Agree	Disagree	Strongly Agree	Strongly Agree	Strongly Agree	Neutral	Strongly Agree	Disagree	Strongly Disagree	Strongly Agree	Strongly Disagree	Agree	Strongly Agree	Strongly Agree	Agree	Strongly Agree	Strongly Disagree	Agree	Disagree	Neutral	Agree	Strongly Agree	Strongly Agree	Neutral	Strongly Agree
121	20	Single	Nursing	Year 2	No	-	No	Internet, Social media	Neutral	Neutral	Neutral	Neutral	Neutral	Neutral	Neutral	Neutral	Neutral	Neutral	Neutral	Neutral	Neutral	Neutral	Neutral	Neutral	Neutral	Neutral	Neutral	Neutral	Neutral	Neutral	Neutral	Neutral	Neutral	Neutral	Neutral	Neutral	Neutral
122	19	Single	Nursing	Year 2	Yes	Depression	No	Books/Journals, Internet	Neutral	Agree	Agree	Disagree	Agree	Disagree	Neutral	Agree	Neutral	Disagree	Agree	Neutral	Disagree	Agree	Disagree	Neutral	Agree	Agree	Neutral	Agree	Disagree	Neutral	Disagree	Agree	Agree	Neutral	Agree	Neutral	Agree
123	22	Single	Nursing	Year 4	No	no	Yes	Mental health professionals, Family members, Friends, Internet, Social media	Neutral	Neutral	Neutral	Neutral	Neutral	Neutral	Neutral	Neutral	Neutral	Neutral	Neutral	Neutral	Neutral	Neutral	Neutral	Neutral	Neutral	Neutral	Neutral	Neutral	Neutral	Neutral	Neutral	Neutral	Neutral	Neutral	Neutral	Neutral	Neutral
124	22	Single	Nursing	Year 4	No		No	The nurse, Mental health professionals, Books/Journals, Internet, Social media	Strongly Disagree	Strongly Disagree	Strongly Disagree	Strongly Disagree	Strongly Disagree	Strongly Disagree	Strongly Disagree	Strongly Disagree	Strongly Disagree	Strongly Disagree	Strongly Disagree	Strongly Disagree	Strongly Disagree	Strongly Disagree	Strongly Disagree	Strongly Disagree	Strongly Disagree	Strongly Disagree	Strongly Disagree	Strongly Disagree	Strongly Disagree	Strongly Disagree	Strongly Disagree	Strongly Disagree	Strongly Disagree	Strongly Disagree	Strongly Disagree	Strongly Disagree	Strongly Disagree
125	19	Single	Nursing	Year 2	No		Not sure	Friends, Internet, Social media	Agree	Strongly Agree	Neutral	Strongly Disagree	Strongly Agree	Disagree	Agree	Strongly Agree	Agree	Strongly Disagree	Strongly Agree	Strongly Agree	Disagree	Agree	Strongly Disagree	Agree	Strongly Agree	Strongly Disagree	Agree	Strongly Agree	Strongly Disagree	Strongly Agree	Disagree	Strongly Agree	Strongly Agree	Strongly Agree	Neutral	Neutral	Strongly Agree
126	18	Single	Nursing	Year 1	No		No	The doctor, The nurse, Mental health professionals, Internet, Social media	Strongly Agree	Agree	Neutral	Agree	Strongly Agree	Disagree	Neutral	Strongly Agree	Strongly Agree	Strongly Disagree	Agree	Strongly Agree	Strongly Disagree	Strongly Agree	Strongly Disagree	Agree	Strongly Agree	Strongly Agree	Strongly Agree	Strongly Agree	Disagree	Agree	Strongly Disagree	Strongly Agree	Strongly Agree	Agree	Neutral	Strongly Agree	Agree
127	21	Single	Nursing	Year 4	No	Non	No	The doctor, The nurse, Mental health professionals, Books/Journals	Strongly Agree	Strongly Agree	Agree	Strongly Agree	Agree	Disagree	Agree	Agree	Agree	Agree	Agree	Neutral	Strongly Disagree	Agree	Strongly Disagree	Neutral	Agree	Strongly Disagree	Neutral	Strongly Agree	Strongly Disagree	Strongly Agree	Strongly Disagree	Agree	Agree	Neutral	Strongly Agree	Agree	Agree
128	19	Single	Nursing	Year 1	No		Yes	The doctor, Mental health professionals, Family members, Books/Journals, Internet, Social media	Agree	Strongly Agree	Strongly Agree	Agree	Strongly Agree	Strongly Disagree	Strongly Agree	Strongly Agree	Strongly Agree	Strongly Disagree	Strongly Agree	Strongly Agree	Strongly Disagree	Strongly Agree	Strongly Disagree	Strongly Agree	Strongly Agree	Disagree	Strongly Agree	Strongly Agree	Strongly Disagree	Strongly Agree	Strongly Disagree	Strongly Agree	Strongly Agree	Strongly Agree	Strongly Agree	Strongly Agree	Strongly Agree
129	21	Single	Nursing	Year 3	No		No	The doctor, Mental health professionals, Books/Journals, Internet, Social media	Agree	Agree	Neutral	Disagree	Agree	Disagree	Neutral	Agree	Neutral	Agree	Agree	Agree	Strongly Agree	Agree	Strongly Disagree	Neutral	Agree	Agree	Disagree	Neutral	Agree	Neutral	Agree	Agree	Agree	Agree	Agree	Agree	Agree
130	19	Single	Nursing	Year 3	No		No	Mental health professionals, Friends, Internet, Social media	Agree	Agree	Agree	Agree	Agree	Strongly Disagree	Agree	Agree	Agree	Disagree	Strongly Agree	Agree	Strongly Disagree	Agree	Strongly Disagree	Agree	Agree	Agree	Agree	Agree	Strongly Disagree	Agree	Strongly Disagree	Agree	Agree	Agree	Agree	Neutral	Agree
131	20	Single	Nursing	Year 4	No		Yes	Mental health professionals, Friends, Books/Journals, Internet, Social media	Agree	Neutral	Strongly Agree	Disagree	Strongly Agree	Strongly Disagree	Neutral	Agree	Strongly Agree	Neutral	Strongly Agree	Strongly Agree	Strongly Disagree	Strongly Agree	Strongly Disagree	Agree	Strongly Agree	Disagree	Neutral	Strongly Agree	Strongly Disagree	Agree	Strongly Disagree	Strongly Agree	Strongly Agree	Neutral	Strongly Agree	Strongly Agree	Agree
132	20	Single	Nursing	Year 3	No	I've never take an appointment	Not sure	Internet, Social media	Agree	Agree	Agree	Disagree	Strongly Agree	Strongly Disagree	Neutral	Neutral	Strongly Agree	Disagree	Agree	Agree	Strongly Disagree	Agree	Strongly Disagree	Agree	Agree	Neutral	Agree	Agree	Disagree	Agree	Disagree	Agree	Agree	Neutral	Agree	Agree	Agree
133	21	Single	Nursing	Year 4	No		Not sure	The doctor, Mental health professionals, Internet, Social media	Strongly Agree	Strongly Agree	Agree	Neutral	Strongly Agree	Strongly Disagree	Strongly Agree	Agree	Strongly Agree	Strongly Disagree	Strongly Agree	Strongly Agree	Strongly Disagree	Strongly Agree	Strongly Disagree	Neutral	Strongly Agree	Disagree	Agree	Strongly Agree	Strongly Disagree	Neutral	Strongly Disagree	Strongly Agree	Agree	Strongly Agree	Strongly Agree	Neutral	Strongly Agree
134	22	Single	Nursing	Year 1	No		No	The nurse, Mental health professionals	Strongly Agree	Strongly Agree	Strongly Agree	Strongly Agree	Strongly Agree	Strongly Agree	Strongly Agree	Strongly Agree	Strongly Agree	Strongly Agree	Strongly Agree	Strongly Agree	Strongly Agree	Strongly Agree	Strongly Agree	Strongly Agree	Strongly Agree	Strongly Agree	Strongly Agree	Strongly Agree	Strongly Agree	Strongly Agree	Strongly Agree	Strongly Agree	Strongly Agree	Strongly Agree	Strongly Agree	Strongly Agree	Strongly Agree
135	22	Single	Nursing	Year 2	No		Not sure	The doctor, The nurse, Family members, Friends, Books/Journals, Internet, Social media	Strongly Agree	Strongly Agree	Agree	Disagree	Strongly Agree	Strongly Disagree	Strongly Agree	Strongly Agree	Strongly Agree	Strongly Disagree	Agree	Strongly Agree	Strongly Disagree	Neutral	Strongly Disagree	Strongly Disagree	Strongly Agree	Disagree	Strongly Agree	Strongly Agree	Strongly Disagree	Neutral	Strongly Disagree	Strongly Agree	Agree	Strongly Agree	Agree	Neutral	Strongly Agree
136	20	Single	Nursing	Year 3	No		Not sure	Family members, Books/Journals, Internet, Social media	Agree	Neutral	Agree	Disagree	Strongly Agree	Disagree	Agree	Agree	Agree	Strongly Disagree	Agree	Neutral	Strongly Disagree	Agree	Strongly Disagree	Agree	Strongly Agree	Neutral	Neutral	Agree	Disagree	Agree	Strongly Disagree	Agree	Agree	Agree	Agree	Agree	Strongly Agree
137	18	Single	Nursing	Year 1	Yes	Anxiety	Yes	The doctor, Friends, Social media	Agree	Neutral	Agree	Strongly Agree	Strongly Agree	Disagree	Agree	Strongly Agree	Agree	Disagree	Strongly Agree	Strongly Disagree	Disagree	Agree	Disagree	Neutral	Agree	Neutral	Agree	Agree	Disagree	Agree	Strongly Disagree	Strongly Agree	Agree	Agree	Neutral	Agree	Agree
138	21	Single	Nursing	Year 3	Yes	Anxiety, Depression, OCD	Yes	Mental health professionals, Friends, Books/Journals, Internet, Social media	Strongly Agree	Disagree	Strongly Agree	Strongly Disagree	Neutral	Disagree	Agree	Neutral	Disagree	Strongly Disagree	Strongly Agree	Strongly Disagree	Strongly Disagree	Strongly Agree	Strongly Disagree	Strongly Agree	Neutral	Disagree	Agree	Strongly Agree	Disagree	Strongly Agree	Strongly Disagree	Strongly Agree	Strongly Agree	Agree	Neutral	Neutral	Neutral
139	20	Single	Nursing	Year 2	No		Yes	Family members	Neutral	Neutral	Neutral	Agree	Agree	Agree	Agree	Agree	Agree	Agree	Agree	Agree	Agree	Agree	Agree	Agree	Agree	Agree	Neutral	Neutral	Agree	Neutral	Neutral	Agree	Agree	Agree	Neutral	Agree	Neutral
140	23	Single	Nursing	Year 4	No		No	Mental health professionals	Strongly Agree	Strongly Agree	Strongly Agree	Strongly Agree	Strongly Agree	Disagree	Strongly Agree	Strongly Agree	Strongly Agree	Disagree	Strongly Agree	Strongly Agree	Disagree	Strongly Agree	Disagree	Strongly Agree	Strongly Agree	Strongly Agree	Strongly Agree	Strongly Agree	Strongly Disagree	Neutral	Strongly Disagree	Agree	Agree	Strongly Agree	Strongly Agree	Strongly Agree	Strongly Agree
141	20	Single	Nursing	Year 1	Yes		Yes	The doctor, The nurse, Mental health professionals	Strongly Disagree	Disagree	Strongly Disagree	Disagree	Strongly Disagree	Disagree	Strongly Disagree	Disagree	Strongly Disagree	Disagree	Strongly Disagree	Disagree	Strongly Disagree	Disagree	Strongly Disagree	Disagree	Strongly Disagree	Disagree	Strongly Disagree	Disagree	Strongly Disagree	Disagree	Strongly Disagree	Disagree	Strongly Disagree	Disagree	Strongly Disagree	Disagree	Strongly Disagree
142	23	Single	Nursing	Year 3	No		Yes	The doctor, The nurse	Agree	Strongly Agree	Agree	Neutral	Neutral	Disagree	Agree	Neutral	Strongly Agree	Disagree	Neutral	Strongly Agree	Strongly Disagree	Strongly Agree	Strongly Disagree	Neutral	Neutral	Disagree	Agree	Agree	Neutral	Strongly Agree	Strongly Disagree	Strongly Agree	Strongly Agree	Strongly Agree	Agree	Strongly Agree	Neutral
143	22	Single	Nursing	Year 4	Yes	Anxiety	No	Mental health professionals, Books/Journals, Internet, Social media	Agree	Strongly Agree	Strongly Agree	Strongly Disagree	Neutral	Strongly Disagree	Strongly Agree	Agree	Strongly Agree	Strongly Disagree	Strongly Agree	Agree	Strongly Disagree	Strongly Agree	Strongly Disagree	Agree	Neutral	Disagree	Agree	Strongly Agree	Strongly Disagree	Agree	Strongly Disagree	Strongly Agree	Strongly Agree	Agree	Strongly Agree	Strongly Agree	Agree
144	26	Single	Nursing	Year 4	Yes	Personality disorder	Yes	Books/Journals, Internet, Social media	Strongly Agree	Disagree	Agree	Disagree	Agree	Disagree	Strongly Agree	Neutral	Agree	Strongly Disagree	Agree	Strongly Agree	Disagree	Strongly Agree	Disagree	Agree	Agree	Neutral	Neutral	Strongly Agree	Disagree	Strongly Agree	Strongly Disagree	Strongly Agree	Strongly Agree	Strongly Agree	Agree	Agree	Neutral
145	18	Single	Nursing	Year 1	No		Yes	The doctor, The nurse, Friends, Internet, Social media	Agree	Strongly Agree	Strongly Agree	Neutral	Agree	Disagree	Neutral	Agree	Strongly Agree	Disagree	Strongly Agree	Agree	Disagree	Strongly Agree	Strongly Disagree	Neutral	Agree	Neutral	Agree	Strongly Agree	Disagree	Agree	Neutral	Agree	Strongly Agree	Neutral	Agree	Strongly Agree	Agree
146	20	Married	Nursing	Year 3	No		No	The doctor, Mental health professionals, Family members, Books/Journals	Strongly Agree	Strongly Disagree	Disagree	Neutral	Strongly Agree	Disagree	Strongly Agree	Strongly Agree	Neutral	Disagree	Strongly Agree	Strongly Agree	Strongly Disagree	Neutral	Strongly Disagree	Agree	Strongly Agree	Neutral	Strongly Agree	Strongly Agree	Strongly Disagree	Neutral	Strongly Disagree	Strongly Agree	Strongly Agree	Strongly Agree	Neutral	Strongly Agree	Strongly Agree
147	21	Married	Nursing	Year 2	No	No	Not sure	Family members, Friends, Books/Journals, Internet	Strongly Agree	Agree	Neutral	Agree	Strongly Agree	Disagree	Agree	Strongly Agree	Disagree	Disagree	Agree	Neutral	Disagree	Agree	Disagree	Strongly Disagree	Strongly Agree	Agree	Agree	Agree	Strongly Disagree	Neutral	Disagree	Agree	Agree	Disagree	Agree	Agree	Strongly Agree
148	22	Single	Nursing	Year 3	Yes	Major depression disorder	Not sure	Mental health professionals, Friends, Books/Journals, Internet, Social media	Neutral	Strongly Agree	Strongly Agree	Strongly Disagree	Agree	Strongly Disagree	Neutral	Strongly Disagree	Agree	Strongly Disagree	Strongly Agree	Neutral	Strongly Disagree	Strongly Agree	Strongly Disagree	Agree	Agree	Neutral	Strongly Disagree	Strongly Agree	Strongly Disagree	Neutral	Strongly Disagree	Agree	Strongly Agree	Strongly Agree	Agree	Strongly Disagree	Strongly Disagree
149	21	Single	Nursing	Year 4	No		No	Mental health professionals, Internet, Social media	Neutral	Strongly Agree	Strongly Agree	Agree	Strongly Agree	Strongly Disagree	Agree	Strongly Agree	Strongly Agree	Strongly Disagree	Strongly Agree	Strongly Agree	Strongly Disagree	Strongly Agree	Strongly Disagree	Strongly Agree	Strongly Agree	Neutral	Neutral	Strongly Agree	Disagree	Strongly Agree	Strongly Disagree	Strongly Agree	Strongly Agree	Strongly Agree	Strongly Agree	Agree	Strongly Agree
150	21	Single	Nursing	Year 1	Yes	ADHD	Not sure	The doctor, Mental health professionals, Books/Journals	Strongly Agree	Strongly Agree	Strongly Agree	Disagree	Strongly Agree	Strongly Disagree	Strongly Agree	Strongly Agree	Strongly Agree	Strongly Disagree	Strongly Agree	Disagree	Strongly Disagree	Neutral	Strongly Disagree	Strongly Agree	Strongly Agree	Agree	Strongly Agree	Strongly Agree	Strongly Disagree	Strongly Agree	Strongly Disagree	Strongly Agree	Strongly Agree	Strongly Agree	Strongly Agree	Strongly Agree	Strongly Agree
151	21	Single	Nursing	Year 4	No		Yes	The doctor, Mental health professionals, Family members, Internet, Social media	Strongly Agree	Agree	Agree	Neutral	Strongly Agree	Disagree	Strongly Agree	Strongly Agree	Strongly Agree	Disagree	Strongly Agree	Strongly Agree	Strongly Disagree	Strongly Agree	Disagree	Strongly Agree	Strongly Agree	Disagree	Strongly Agree	Strongly Agree	Disagree	Strongly Agree	Disagree	Strongly Agree	Strongly Agree	Strongly Agree	Strongly Agree	Strongly Agree	Strongly Agree
152	18	Single	Nursing	Year 1	No	No	Not sure	The doctor, Mental health professionals	Agree	Agree	Agree	Disagree	Strongly Agree	Strongly Disagree	Agree	Neutral	Agree	Neutral	Strongly Agree	Agree	Disagree	Agree	Strongly Disagree	Neutral	Strongly Agree	Disagree	Agree	Agree	Strongly Disagree	Agree	Strongly Disagree	Agree	Agree	Agree	Neutral	Agree	Neutral
153	22	Married	Nursing	Year 4	No		No	The nurse, Books/Journals, Internet, Social media	Agree	Neutral	Agree	Agree	Agree	Agree	Agree	Agree	Agree	Agree	Agree	Agree	Agree	Agree	Agree	Agree	Agree	Agree	Agree	Agree	Agree	Agree	Agree	Agree	Strongly Agree	Agree	Agree	Agree	Agree
154	25	Single	Nursing	Year 4	No		Yes	The doctor, Friends, Internet, Social media	Strongly Agree	Strongly Agree	Strongly Agree	Strongly Agree	Strongly Agree	Strongly Disagree	Strongly Agree	Agree	Strongly Agree	Strongly Disagree	Strongly Agree	Strongly Agree	Strongly Disagree	Strongly Agree	Strongly Disagree	Strongly Agree	Strongly Agree	Strongly Agree	Strongly Agree	Strongly Agree	Strongly Disagree	Strongly Agree	Strongly Disagree	Strongly Agree	Strongly Agree	Strongly Agree	Strongly Agree	Strongly Agree	Strongly Agree
155	18	Single	Nursing	Year 1	No		Not sure	Books/Journals, Internet, Social media	Strongly Agree	Agree	Agree	Strongly Disagree	Strongly Agree	Strongly Disagree	Agree	Agree	Strongly Agree	Neutral	Strongly Agree	Agree	Strongly Disagree	Strongly Agree	Strongly Disagree	Strongly Agree	Strongly Agree	Strongly Disagree	Agree	Strongly Agree	Disagree	Strongly Agree	Disagree	Strongly Agree	Strongly Agree	Agree	Strongly Agree	Agree	Agree
156	21	Single	Nursing	Year 2	Yes	Anxiety, panic attacks, overthiking	Not sure	The doctor, Mental health professionals, Books/Journals, Internet, Social media	Agree	Strongly Agree	Neutral	Neutral	Strongly Agree	Strongly Disagree	Agree	Strongly Agree	Strongly Agree	Disagree	Strongly Agree	Agree	Strongly Disagree	Strongly Agree	Strongly Disagree	Strongly Agree	Strongly Agree	Neutral	Agree	Strongly Agree	Disagree	Neutral	Strongly Disagree	Strongly Agree	Strongly Agree	Strongly Agree	Agree	Strongly Agree	Strongly Agree
157	19	Single	Nursing	Year 1	No		Not sure	Mental health professionals	Neutral	Strongly Agree	Neutral	Strongly Disagree	Strongly Agree	Disagree	Strongly Agree	Disagree	Strongly Agree	Strongly Disagree	Strongly Agree	Neutral	Strongly Disagree	Neutral	Strongly Disagree	Neutral	Strongly Agree	Neutral	Neutral	Strongly Agree	Disagree	Agree	Strongly Disagree	Agree	Strongly Agree	Neutral	Neutral	Strongly Agree	Disagree
158	19	Single	Nursing	Year 2	No	No	No	The doctor, The nurse, Family members, Internet, Social media	Agree	Agree	Agree	Neutral	Agree	Strongly Disagree	Agree	Agree	Agree	Disagree	Agree	Agree	Disagree	Agree	Strongly Disagree	Agree	Agree	Neutral	Agree	Agree	Strongly Disagree	Neutral	Neutral	Agree	Agree	Agree	Agree	Neutral	Agree
159	24	Single	Nursing	Year 4	No		Not sure	The doctor, Mental health professionals, Books/Journals, Social media	Strongly Agree	Agree	Neutral	Strongly Agree	Agree	Agree	Disagree	Disagree	Neutral	Strongly Disagree	Neutral	Strongly Agree	Agree	Disagree	Neutral	Strongly Agree	Disagree	Strongly Disagree	Agree	Strongly Disagree	Strongly Agree	Neutral	Agree	Disagree	Strongly Disagree	Neutral	Strongly Disagree	Disagree	Neutral
160	24	Single	Nursing	Year 5	Yes	PTSD	Yes	The doctor, Books/Journals, Internet, Social media	Agree	Strongly Agree	Strongly Agree	Strongly Disagree	Strongly Agree	Strongly Disagree	Strongly Agree	Strongly Agree	Strongly Agree	Strongly Disagree	Strongly Agree	Disagree	Strongly Disagree	Strongly Agree	Strongly Disagree	Strongly Agree	Strongly Agree	Strongly Agree	Strongly Agree	Strongly Agree	Strongly Disagree	Strongly Agree	Strongly Disagree	Strongly Agree	Strongly Agree	Strongly Agree	Strongly Agree	Strongly Agree	Strongly Agree
161	19	Single	Nursing	Year 3	No	No	No	The doctor, Social media	Strongly Disagree	Disagree	Agree	Strongly Agree	Agree	Disagree	Strongly Disagree	Disagree	Agree	Strongly Agree	Agree	Disagree	Strongly Disagree	Disagree	Agree	Strongly Agree	Agree	Disagree	Strongly Disagree	Disagree	Agree	Strongly Agree	Agree	Disagree	Strongly Disagree	Disagree	Agree	Strongly Agree	Agree
162	24	Single	Nursing	Year 4	No		Yes	The doctor, The nurse, Mental health professionals, Books/Journals, Internet, Social media	Strongly Agree	Strongly Agree	Agree	Disagree	Strongly Agree	Strongly Disagree	Agree	Neutral	Strongly Agree	Strongly Disagree	Strongly Agree	Strongly Agree	Strongly Disagree	Strongly Agree	Strongly Disagree	Agree	Strongly Agree	Strongly Disagree	Agree	Strongly Agree	Disagree	Strongly Agree	Strongly Disagree	Strongly Agree	Strongly Agree	Strongly Agree	Strongly Agree	Strongly Agree	Neutral
163	18	Single	Nursing	Year 2	Yes		Yes	Mental health professionals, Family members, Internet, Social media	Agree	Strongly Agree	Agree	Neutral	Strongly Agree	Strongly Disagree	Agree	Agree	Strongly Agree	Disagree	Strongly Agree	Agree	Disagree	Agree	Strongly Disagree	Agree	Agree	Disagree	Agree	Agree	Disagree	Neutral	Strongly Disagree	Agree	Strongly Agree	Agree	Strongly Agree	Agree	Agree
164	21	Single	Nursing	Year 4	No		Not sure	Mental health professionals, Family members, Friends, Books/Journals, Internet, Social media	Strongly Agree	Strongly Agree	Strongly Agree	Disagree	Agree	Agree	Agree	Agree	Agree	Strongly Disagree	Strongly Agree	Agree	Strongly Disagree	Strongly Agree	Strongly Disagree	Strongly Agree	Strongly Agree	Strongly Disagree	Agree	Strongly Agree	Strongly Disagree	Strongly Agree	Strongly Disagree	Strongly Agree	Strongly Agree	Strongly Agree	Strongly Agree	Disagree	Strongly Agree
165	18	Single	Nursing	Year 2	No	No	No	The doctor, The nurse, Family members, Friends, Books/Journals, Internet, Social media	Neutral	Neutral	Neutral	Neutral	Neutral	Neutral	Neutral	Neutral	Neutral	Neutral	Neutral	Neutral	Neutral	Neutral	Neutral	Neutral	Neutral	Neutral	Neutral	Neutral	Neutral	Neutral	Neutral	Neutral	Neutral	Neutral	Neutral	Neutral	Neutral
166	23	Married	Nursing	Year 4	No		Not sure	The doctor, Internet	Agree	Strongly Agree	Strongly Agree	Strongly Agree	Strongly Agree	Strongly Disagree	Strongly Agree	Strongly Agree	Neutral	Strongly Disagree	Strongly Agree	Strongly Agree	Strongly Disagree	Neutral	Strongly Disagree	Disagree	Strongly Agree	Agree	Neutral	Strongly Agree	Strongly Disagree	Strongly Agree	Disagree	Agree	Strongly Agree	Strongly Agree	Strongly Agree	Disagree	Neutral
167	21	Single	Nursing	Year 3	No		Not sure	The nurse, Mental health professionals, Books/Journals, Internet	Neutral	Strongly Agree	Strongly Agree	Disagree	Agree	Strongly Disagree	Strongly Agree	Disagree	Strongly Agree	Strongly Agree	Strongly Agree	Agree	Strongly Disagree	Strongly Agree	Strongly Disagree	Agree	Agree	Disagree	Agree	Strongly Agree	Strongly Disagree	Strongly Agree	Strongly Disagree	Agree	Strongly Agree	Strongly Agree	Strongly Agree	Strongly Agree	Disagree
168	23	Married	Nursing	Year 4	No		No	Friends, Internet	Strongly Agree	Agree	Neutral	Strongly Agree	Agree	Neutral	Strongly Agree	Neutral	Agree	Agree	Strongly Agree	Neutral	Strongly Agree	Neutral	Agree	Agree	Strongly Agree	Agree	Neutral	Neutral	Agree	Strongly Agree	Strongly Agree	Agree	Neutral	Neutral	Agree	Strongly Agree	Agree
169	21	Single	Nursing	Year 4	No		No	The doctor, Mental health professionals	Strongly Agree	Neutral	Neutral	Neutral	Strongly Agree	Strongly Disagree	Strongly Agree	Strongly Agree	Agree	Agree	Strongly Agree	Strongly Agree	Strongly Disagree	Agree	Strongly Disagree	Neutral	Strongly Agree	Disagree	Strongly Disagree	Disagree	Strongly Disagree	Neutral	Strongly Disagree	Strongly Agree	Strongly Agree	Strongly Agree	Strongly Agree	Neutral	Strongly Agree
170	17	Single	Nursing	Year 1	No		Not sure	The doctor, The nurse, Mental health professionals, Books/Journals	Agree	Agree	Neutral	Strongly Disagree	Strongly Agree	Neutral	Agree	Strongly Agree	Strongly Agree	Strongly Disagree	Strongly Agree	Agree	Agree	Strongly Agree	Strongly Disagree	Neutral	Strongly Agree	Disagree	Neutral	Agree	Disagree	Agree	Disagree	Strongly Agree	Agree	Strongly Agree	Strongly Agree	Neutral	Strongly Agree
171	22	Single	Nursing	Year 4	No		No	The doctor, The nurse, Mental health professionals, Books/Journals, Internet, Social media	Strongly Disagree	Strongly Disagree	Strongly Disagree	Neutral	Disagree	Strongly Agree	Strongly Disagree	Neutral	Disagree	Disagree	Strongly Disagree	Strongly Disagree	Strongly Agree	Strongly Disagree	Strongly Agree	Strongly Disagree	Neutral	Neutral	Disagree	Strongly Disagree	Agree	Disagree	Strongly Agree	Strongly Disagree	Strongly Disagree	Strongly Disagree	Strongly Disagree	Strongly Disagree	Neutral
172	21	Single	Nursing	Year 3	No		No	Mental health professionals, Social media	Strongly Agree	Strongly Agree	Strongly Agree	Strongly Agree	Strongly Agree	Strongly Agree	Strongly Agree	Strongly Agree	Strongly Agree	Strongly Agree	Strongly Agree	Strongly Agree	Strongly Agree	Strongly Agree	Strongly Agree	Strongly Agree	Strongly Agree	Strongly Agree	Strongly Agree	Strongly Agree	Strongly Agree	Strongly Agree	Strongly Agree	Strongly Agree	Strongly Agree	Strongly Agree	Strongly Agree	Strongly Agree	Strongly Agree
173	24	Single	Nursing	Year 5	Yes	Anxiety and major depression	Yes	Mental health professionals	Strongly Agree	Neutral	Agree	Agree	Strongly Agree	Neutral	Strongly Agree	Strongly Agree	Strongly Agree	Strongly Disagree	Strongly Agree	Strongly Agree	Strongly Disagree	Strongly Agree	Strongly Disagree	Strongly Agree	Strongly Agree	Strongly Disagree	Strongly Agree	Disagree	Disagree	Strongly Agree	Strongly Disagree	Strongly Agree	Strongly Agree	Strongly Agree	Strongly Agree	Strongly Agree	Strongly Agree
174	22	Single	Nursing	Year 2	No		No	The doctor, Books/Journals, Social media	Disagree	Neutral	Agree	Disagree	Agree	Neutral	Agree	Agree	Neutral	Disagree	Strongly Disagree	Disagree	Strongly Agree	Strongly Agree	Agree	Agree	Strongly Agree	Agree	Neutral	Agree	Neutral	Neutral	Agree	Neutral	Neutral	Agree	Strongly Agree	Strongly Agree	Strongly Agree
175	21	Single	Nursing	Year 4	No		No	Social media	Strongly Agree	Strongly Agree	Agree	Agree	Strongly Agree	Agree	Agree	Agree	Strongly Agree	Agree	Agree	Agree	Agree	Agree	Agree	Agree	Agree	Agree	Strongly Agree	Agree	Agree	Strongly Agree	Strongly Agree	Agree	Agree	Agree	Agree	Strongly Agree	Strongly Agree
176	21	Single	Nursing	Year 2	No		No	The doctor, The nurse, Mental health professionals, Family members	Agree	Strongly Agree	Agree	Strongly Agree	Agree	Strongly Agree	Agree	Strongly Agree	Agree	Agree	Strongly Agree	Agree	Strongly Agree	Strongly Agree	Strongly Agree	Agree	Strongly Agree	Agree	Strongly Agree	Agree	Agree	Strongly Agree	Strongly Agree	Agree	Agree	Strongly Agree	Strongly Agree	Strongly Agree	Strongly Agree
177	20	Single	Nursing	Year 2	Yes		No	Mental health professionals	Strongly Disagree	Disagree	Disagree	Disagree	Disagree	Disagree	Disagree	Disagree	Disagree	Disagree	Disagree	Disagree	Disagree	Disagree	Disagree	Disagree	Disagree	Disagree	Disagree	Disagree	Disagree	Strongly Disagree	Disagree	Strongly Disagree	Disagree	Strongly Disagree	Disagree	Neutral	Disagree
178	18	Single	Nursing	Year 2	No		Not sure	The doctor, Mental health professionals	Neutral	Neutral	Neutral	Neutral	Neutral	Neutral	Neutral	Neutral	Neutral	Neutral	Neutral	Neutral	Neutral	Neutral	Neutral	Neutral	Neutral	Neutral	Neutral	Neutral	Neutral	Neutral	Neutral	Neutral	Neutral	Neutral	Neutral	Neutral	Neutral
179	19	Single	Nursing	Year 3	No		No	Internet	Strongly Agree	Strongly Disagree	Agree	Neutral	Strongly Agree	Strongly Disagree	Strongly Agree	Strongly Agree	Strongly Agree	Strongly Disagree	Strongly Agree	Neutral	Strongly Disagree	Strongly Agree	Strongly Disagree	Strongly Agree	Strongly Agree	Disagree	Agree	Strongly Agree	Strongly Disagree	Strongly Agree	Strongly Disagree	Neutral	Strongly Agree	Strongly Agree	Strongly Agree	Strongly Agree	Strongly Agree
180	20	Single	Nursing	Year 2	No	-	No	Books/Journals, Social media	Disagree	Strongly Disagree	Strongly Disagree	Neutral	Strongly Disagree	Strongly Disagree	Strongly Disagree	Neutral	Strongly Disagree	Strongly Disagree	Neutral	Strongly Disagree	Neutral	Strongly Disagree	Strongly Disagree	Strongly Disagree	Strongly Disagree	Neutral	Neutral	Strongly Disagree	Strongly Disagree	Strongly Disagree	Strongly Disagree	Strongly Disagree	Strongly Disagree	Strongly Disagree	Strongly Disagree	Strongly Disagree	Strongly Disagree
181	22	Married	Nursing	Year 5	No		Yes	Mental health professionals, Internet, Social media	Disagree	Strongly Disagree	Strongly Agree	Strongly Disagree	Strongly Agree	Strongly Disagree	Strongly Agree	Strongly Agree	Strongly Agree	Strongly Agree	Strongly Agree	Strongly Agree	Strongly Disagree	Strongly Disagree	Strongly Disagree	Strongly Agree	Strongly Agree	Strongly Disagree	Strongly Disagree	Strongly Agree	Strongly Agree	Strongly Disagree	Strongly Disagree	Strongly Agree	Strongly Agree	Strongly Agree	Strongly Disagree	Strongly Agree	Strongly Agree
182	20	Single	Nursing	Year 1	No		Not sure	The doctor, Mental health professionals, Friends, Books/Journals, Internet	Strongly Agree	Strongly Agree	Agree	Neutral	Strongly Agree	Neutral	Strongly Agree	Strongly Agree	Neutral	Disagree	Strongly Agree	Strongly Agree	Neutral	Strongly Agree	Disagree	Neutral	Strongly Agree	Strongly Agree	Neutral	Strongly Agree	Strongly Disagree	Agree	Neutral	Agree	Strongly Agree	Strongly Agree	Strongly Agree	Neutral	Strongly Agree
183	21	Single	Nursing	Year 4	No		No	The doctor, The nurse, Mental health professionals, Books/Journals	Strongly Agree	Strongly Agree	Strongly Agree	Neutral	Strongly Agree	Strongly Disagree	Strongly Agree	Strongly Agree	Strongly Agree	Disagree	Strongly Agree	Strongly Agree	Strongly Disagree	Strongly Agree	Strongly Disagree	Strongly Agree	Strongly Agree	Neutral	Strongly Agree	Strongly Agree	Disagree	Strongly Agree	Strongly Disagree	Strongly Agree	Strongly Agree	Strongly Agree	Strongly Agree	Strongly Agree	Strongly Agree
184	21	Single	Nursing	Year 4	No		No	The doctor, The nurse, Mental health professionals	Agree	Agree	Agree	Agree	Agree	Strongly Disagree	Agree	Agree	Agree	Neutral	Strongly Agree	Agree	Strongly Disagree	Strongly Agree	Strongly Disagree	Strongly Agree	Strongly Agree	Neutral	Neutral	Strongly Agree	Strongly Agree	Strongly Agree	Strongly Disagree	Strongly Agree	Strongly Agree	Strongly Agree	Agree	Strongly Agree	Strongly Agree
185	22	Single	Nursing	Year 2	No		No	Mental health professionals, Internet, Social media	Strongly Agree	Agree	Neutral	Neutral	Agree	Strongly Disagree	Strongly Agree	Neutral	Agree	Disagree	Strongly Agree	Strongly Disagree	Strongly Disagree	Neutral	Strongly Disagree	Agree	Neutral	Neutral	Strongly Agree	Strongly Agree	Strongly Disagree	Neutral	Strongly Disagree	Neutral	Strongly Agree	Agree	Neutral	Disagree	Neutral
186	21	Single	Nursing	Year 4	No	No	Yes	The doctor, The nurse, Mental health professionals, Friends, Books/Journals, Internet, Social media	Strongly Agree	Strongly Agree	Strongly Agree	Disagree	Agree	Strongly Disagree	Agree	Strongly Disagree	Strongly Agree	Strongly Disagree	Strongly Agree	Neutral	Strongly Disagree	Neutral	Strongly Disagree	Agree	Strongly Agree	Disagree	Neutral	Strongly Agree	Disagree	Strongly Agree	Strongly Disagree	Strongly Agree	Strongly Agree	Neutral	Strongly Agree	Agree	Strongly Disagree
187	19	Single	Nursing	Year 1	Yes	Depression , panic attacks , social anxiety	Not sure	Mental health professionals	Strongly Agree	Strongly Agree	Neutral	Disagree	Strongly Agree	Strongly Disagree	Strongly Agree	Strongly Agree	Strongly Agree	Disagree	Strongly Agree	Neutral	Strongly Disagree	Strongly Agree	Strongly Disagree	Agree	Strongly Agree	Agree	Agree	Strongly Agree	Strongly Disagree	Agree	Strongly Disagree	Agree	Strongly Agree	Strongly Agree	Agree	Strongly Agree	Strongly Agree
188	19	Single	Nursing	Year 2	No		Yes	The doctor, Family members	Strongly Agree	Strongly Agree	Strongly Agree	Strongly Agree	Strongly Agree	Strongly Disagree	Strongly Agree	Neutral	Agree	Strongly Agree	Strongly Agree	Strongly Agree	Strongly Disagree	Neutral	Strongly Disagree	Strongly Agree	Strongly Agree	Strongly Disagree	Strongly Agree	Strongly Agree	Strongly Disagree	Strongly Agree	Strongly Disagree	Strongly Agree	Strongly Agree	Strongly Agree	Strongly Agree	Strongly Agree	Strongly Agree
189	22	Single	Nursing	Year 4	Yes	Anxiety, Depression	Yes	The doctor, Mental health professionals, Books/Journals	Strongly Agree	Neutral	Disagree	Disagree	Agree	Strongly Disagree	Neutral	Strongly Agree	Agree	Strongly Disagree	Strongly Agree	Neutral	Strongly Disagree	Agree	Strongly Disagree	Strongly Agree	Agree	Neutral	Neutral	Agree	Strongly Disagree	Strongly Agree	Strongly Disagree	Neutral	Strongly Agree	Agree	Agree	Neutral	Agree
190	19	Single	Nursing	Year 2	No		Yes	Books/Journals, Internet, Social media	Strongly Agree	Strongly Agree	Strongly Agree	Strongly Agree	Strongly Agree	Strongly Agree	Strongly Agree	Strongly Agree	Strongly Agree	Strongly Agree	Strongly Agree	Strongly Agree	Strongly Agree	Strongly Agree	Strongly Agree	Strongly Agree	Strongly Agree	Strongly Agree	Strongly Agree	Strongly Agree	Strongly Agree	Strongly Agree	Strongly Agree	Strongly Agree	Strongly Agree	Strongly Agree	Strongly Agree	Strongly Agree	Strongly Agree
191	17	Single	Nursing	Year 1	No		No	Mental health professionals, Family members, Books/Journals, Internet, Social media	Strongly Agree	Strongly Agree	Neutral	Neutral	Agree	Strongly Disagree	Strongly Agree	Neutral	Strongly Agree	Disagree	Strongly Agree	Strongly Agree	Strongly Disagree	Strongly Agree	Strongly Disagree	Neutral	Agree	Neutral	Strongly Agree	Strongly Agree	Neutral	Neutral	Strongly Disagree	Strongly Agree	Strongly Agree	Strongly Agree	Agree	Strongly Agree	Neutral
192	21	Single	Nursing	Year 4	No		Not sure	Mental health professionals, Books/Journals, Internet, Social media	Agree	Agree	Agree	Agree	Strongly Agree	Strongly Disagree	Strongly Agree	Strongly Agree	Strongly Agree	Strongly Disagree	Strongly Agree	Strongly Agree	Strongly Disagree	Strongly Agree	Strongly Disagree	Strongly Agree	Strongly Agree	Strongly Agree	Neutral	Strongly Agree	Strongly Disagree	Agree	Strongly Disagree	Agree	Strongly Agree	Strongly Agree	Strongly Agree	Strongly Agree	Strongly Agree
193	20	Single	Nursing	Year 4	No		No	Books/Journals, Internet, Social media	Strongly Agree	Strongly Agree	Strongly Agree	Neutral	Agree	Strongly Disagree	Strongly Agree	Neutral	Strongly Agree	Disagree	Agree	Strongly Agree	Strongly Disagree	Strongly Agree	Disagree	Agree	Agree	Neutral	Strongly Agree	Strongly Agree	Agree	Strongly Agree	Strongly Disagree	Strongly Agree	Strongly Agree	Strongly Agree	Strongly Agree	Strongly Agree	Strongly Agree
194	23	Single	Nursing	Year 3	No		No	Books/Journals, Internet, Social media	Strongly Agree	Strongly Agree	Neutral	Agree	Agree	Strongly Disagree	Strongly Agree	Disagree	Agree	Neutral	Strongly Agree	Strongly Agree	Strongly Disagree	Strongly Agree	Strongly Disagree	Strongly Agree	Agree	Neutral	Strongly Agree	Strongly Agree	Strongly Disagree	Neutral	Strongly Disagree	Strongly Agree	Strongly Agree	Strongly Agree	Neutral	Strongly Agree	Neutral
195	20	Single	Nursing	Year 3	No		No	Mental health professionals, Internet	Strongly Agree	Agree	Agree	Disagree	Agree	Strongly Disagree	Agree	Agree	Strongly Agree	Strongly Disagree	Agree	Agree	Strongly Disagree	Strongly Agree	Strongly Disagree	Neutral	Agree	Neutral	Agree	Strongly Agree	Strongly Disagree	Agree	Disagree	Agree	Agree	Strongly Agree	Agree	Agree	Agree
196	17	Single	Nursing	Year 1	No		No	Family members, Friends, Internet, Social media	Agree	Agree	Neutral	Agree	Neutral	Disagree	Agree	Disagree	Agree	Neutral	Neutral	Neutral	Neutral	Neutral	Neutral	Neutral	Neutral	Neutral	Neutral	Neutral	Neutral	Neutral	Neutral	Neutral	Neutral	Neutral	Neutral	Neutral	Neutral
197	17	Single	Nursing	Year 1	Yes	Depression	Not sure	Family members, Friends, Internet, Social media	Neutral	Strongly Agree	Strongly Agree	Strongly Disagree	Strongly Agree	Strongly Disagree	Agree	Strongly Disagree	Strongly Agree	Strongly Disagree	Strongly Agree	Neutral	Strongly Disagree	Neutral	Strongly Disagree	Agree	Strongly Agree	Strongly Disagree	Neutral	Strongly Agree	Strongly Disagree	Disagree	Strongly Disagree	Strongly Agree	Strongly Agree	Agree	Strongly Agree	Agree	Disagree
198	20	Single	Nursing	Year 3	Yes	Anxiety	Yes	The doctor, The nurse, Mental health professionals, Books/Journals, Internet, Social media	Neutral	Agree	Strongly Agree	Disagree	Agree	Strongly Disagree	Neutral	Strongly Agree	Agree	Strongly Disagree	Neutral	Strongly Agree	Strongly Disagree	Agree	Strongly Disagree	Strongly Agree	Agree	Neutral	Agree	Neutral	Strongly Disagree	Agree	Strongly Disagree	Agree	Strongly Agree	Agree	Strongly Agree	Agree	Neutral
199	21	Single	Nursing	Year 2	No		No	Friends, Internet, Social media	Strongly Agree	Strongly Agree	Strongly Agree	Disagree	Strongly Agree	Strongly Disagree	Strongly Agree	Strongly Agree	Strongly Agree	Neutral	Strongly Agree	Neutral	Strongly Disagree	Strongly Agree	Disagree	Agree	Strongly Agree	Disagree	Agree	Strongly Agree	Strongly Disagree	Strongly Agree	Disagree	Agree	Strongly Agree	Strongly Agree	Strongly Agree	Neutral	Strongly Agree
200	24	Single	Nursing	Year 4	No		Yes	Mental health professionals	Strongly Agree	Strongly Agree	Strongly Agree	Strongly Agree	Strongly Agree	Strongly Disagree	Strongly Agree	Strongly Agree	Strongly Agree	Agree	Strongly Agree	Strongly Agree	Strongly Disagree	Strongly Agree	Strongly Disagree	Strongly Agree	Strongly Agree	Strongly Agree	Strongly Agree	Strongly Agree	Strongly Agree	Strongly Agree	Strongly Disagree	Strongly Agree	Strongly Agree	Strongly Agree	Strongly Agree	Strongly Agree	Strongly Agree
201	19	Single	Nursing	Year 1	No		Not sure	Internet, Social media	Neutral	Agree	Disagree	Strongly Disagree	Strongly Agree	Strongly Disagree	Disagree	Neutral	Agree	Neutral	Neutral	Strongly Agree	Neutral	Strongly Agree	Strongly Disagree	Neutral	Strongly Agree	Disagree	Disagree	Agree	Disagree	Disagree	Disagree	Disagree	Disagree	Disagree	Disagree	Disagree	Disagree
202	20	Single	Nursing	Year 1	No		Not sure	Friends, Books/Journals, Internet, Social media	Strongly Agree	Agree	Strongly Agree	Agree	Strongly Agree	Strongly Disagree	Agree	Neutral	Agree	Disagree	Strongly Agree	Agree	Strongly Disagree	Strongly Agree	Strongly Disagree	Agree	Strongly Agree	Agree	Strongly Agree	Strongly Agree	Disagree	Agree	Strongly Disagree	Strongly Agree	Strongly Agree	Strongly Agree	Strongly Agree	Strongly Agree	Agree
203	18	Single	Nursing	Year 1	No		No	Books/Journals, Social media	Agree	Neutral	Strongly Agree	Agree	Strongly Agree	Strongly Disagree	Agree	Strongly Agree	Strongly Agree	Strongly Disagree	Agree	Neutral	Strongly Disagree	Agree	Strongly Disagree	Agree	Strongly Agree	Agree	Agree	Strongly Agree	Strongly Disagree	Neutral	Strongly Disagree	Strongly Agree	Strongly Agree	Strongly Agree	Strongly Agree	Agree	Agree
204	18	Single	Nursing	Year 1	No		Not sure	Books/Journals, Internet, Social media	Strongly Disagree	Disagree	Strongly Disagree	Neutral	Strongly Agree	Strongly Disagree	Strongly Agree	Strongly Agree	Strongly Agree	Strongly Disagree	Strongly Agree	Strongly Agree	Strongly Disagree	Strongly Agree	Neutral	Strongly Agree	Strongly Agree	Strongly Disagree	Strongly Agree	Strongly Agree	Neutral	Strongly Agree	Strongly Disagree	Strongly Agree	Strongly Agree	Strongly Agree	Strongly Agree	Strongly Agree	Strongly Agree
205	21	Single	Nursing	Year 4	No		Yes	Mental health professionals, Friends, Books/Journals, Internet, Social media	Strongly Agree	Agree	Agree	Agree	Strongly Agree	Strongly Disagree	Agree	Strongly Agree	Agree	Strongly Disagree	Strongly Agree	Strongly Agree	Strongly Disagree	Strongly Agree	Strongly Disagree	Strongly Agree	Disagree	Agree	Agree	Strongly Agree	Strongly Disagree	Strongly Agree	Strongly Disagree	Strongly Agree	Strongly Agree	Strongly Agree	Agree	Strongly Agree	Strongly Disagree
206	18	Single	Nursing	Year 1	No		Not sure	Mental health professionals, Internet, Social media	Strongly Agree	Strongly Agree	Strongly Agree	Strongly Disagree	Strongly Agree	Strongly Disagree	Strongly Agree	Strongly Agree	Strongly Agree	Neutral	Strongly Agree	Agree	Strongly Disagree	Strongly Agree	Strongly Disagree	Strongly Agree	Strongly Agree	Strongly Disagree	Strongly Agree	Strongly Agree	Strongly Disagree	Neutral	Neutral	Strongly Agree	Strongly Agree	Strongly Agree	Strongly Agree	Agree	Strongly Agree
207	21	Single	Nursing	Year 2	No		No	The doctor, The nurse, Friends, Internet, Social media	Agree	Agree	Agree	Neutral	Neutral	Agree	Neutral	Neutral	Agree	Neutral	Agree	Neutral	Neutral	Agree	Agree	Disagree	Neutral	Neutral	Neutral	Neutral	Neutral	Neutral	Neutral	Neutral	Neutral	Neutral	Neutral	Neutral	Neutral
208	20	Single	Nursing	Year 2	Yes	Anxiety	Yes	The doctor, Internet	Agree	Neutral	Agree	Disagree	Agree	Strongly Disagree	Agree	Neutral	Agree	Neutral	Strongly Agree	Agree	Disagree	Neutral	Disagree	Agree	Strongly Agree	Strongly Disagree	Agree	Agree	Strongly Disagree	Neutral	Strongly Disagree	Agree	Agree	Agree	Agree	Agree	Strongly Disagree
209	22	Single	Nursing	Year 4	No		No	Mental health professionals, Books/Journals, Internet, Social media	Strongly Agree	Agree	Agree	Strongly Agree	Strongly Agree	Strongly Disagree	Agree	Agree	Strongly Agree	Neutral	Strongly Agree	Strongly Agree	Strongly Disagree	Agree	Strongly Disagree	Agree	Strongly Agree	Disagree	Agree	Strongly Agree	Disagree	Agree	Disagree	Strongly Agree	Strongly Agree	Strongly Agree	Disagree	Agree	Strongly Agree
210	21	Single	Nursing	Year 2	Yes	ADHD	Yes	The doctor, Mental health professionals, Family members, Friends, Books/Journals, Internet, Social media	Strongly Agree	Agree	Agree	Neutral	Strongly Agree	Neutral	Strongly Agree	Strongly Agree	Agree	Strongly Disagree	Agree	Agree	Neutral	Strongly Agree	Strongly Disagree	Strongly Agree	Strongly Agree	Neutral	Agree	Strongly Agree	Disagree	Agree	Strongly Disagree	Strongly Agree	Strongly Agree	Strongly Agree	Strongly Agree	Strongly Agree	Strongly Agree
211	20	Single	Nursing	Year 3	No	No	Yes	Mental health professionals, Family members, Books/Journals, Internet, Social media	Agree	Strongly Agree	Strongly Agree	Disagree	Strongly Agree	Strongly Disagree	Strongly Agree	Agree	Strongly Agree	Strongly Disagree	Strongly Agree	Agree	Strongly Disagree	Strongly Agree	Strongly Disagree	Strongly Agree	Strongly Agree	Strongly Disagree	Agree	Agree	Disagree	Strongly Agree	Strongly Disagree	Strongly Agree	Strongly Agree	Strongly Agree	Strongly Agree	Strongly Agree	Agree
212	21	Single	Nursing	Year 3	No		No	Family members, Internet, Social media	Strongly Agree	Agree	Agree	Neutral	Strongly Agree	Strongly Disagree	Strongly Agree	Neutral	Agree	Strongly Disagree	Agree	Strongly Agree	Strongly Disagree	Neutral	Strongly Disagree	Strongly Agree	Strongly Agree	Disagree	Strongly Agree	Strongly Agree	Strongly Disagree	Agree	Strongly Disagree	Strongly Agree	Strongly Agree	Strongly Agree	Agree	Neutral	Disagree
213	22	Single	Nursing	Year 4	No		Yes	Family members, Friends, Books/Journals, Internet, Social media	Strongly Agree	Strongly Agree	Strongly Agree	Agree	Strongly Agree	Strongly Disagree	Strongly Agree	Strongly Agree	Strongly Agree	Neutral	Strongly Agree	Strongly Agree	Strongly Disagree	Strongly Agree	Strongly Disagree	Strongly Agree	Strongly Agree	Neutral	Strongly Agree	Strongly Agree	Disagree	Strongly Agree	Strongly Disagree	Strongly Agree	Strongly Agree	Strongly Agree	Strongly Agree	Strongly Agree	Strongly Agree
214	19	Single	Nursing	Year 3	No		No	The doctor, The nurse, Mental health professionals, Books/Journals	Strongly Agree	Strongly Agree	Strongly Agree	Strongly Agree	Strongly Agree	Strongly Disagree	Strongly Agree	Strongly Agree	Strongly Agree	Strongly Disagree	Strongly Agree	Strongly Agree	Strongly Disagree	Strongly Agree	Strongly Disagree	Strongly Agree	Strongly Agree	Strongly Disagree	Strongly Agree	Strongly Agree	Strongly Disagree	Strongly Agree	Strongly Disagree	Strongly Agree	Strongly Agree	Strongly Agree	Strongly Agree	Strongly Agree	Strongly Agree
215	18	Single	Nursing	Year 1	No		Not sure	Friends, Social media	Strongly Agree	Agree	Agree	Strongly Agree	Strongly Agree	Strongly Disagree	Strongly Agree	Strongly Agree	Strongly Agree	Strongly Disagree	Strongly Agree	Strongly Agree	Strongly Disagree	Disagree	Disagree	Strongly Agree	Disagree	Strongly Agree	Strongly Agree	Strongly Agree	Strongly Disagree	Disagree	Disagree	Strongly Agree	Strongly Agree	Strongly Agree	Neutral	Disagree	Neutral
216	18	Single	Nursing	Year 1	No	-	No	Books/Journals, Internet, Social media	Strongly Agree	Agree	Neutral	Strongly Agree	Strongly Agree	Disagree	Strongly Agree	Strongly Agree	Strongly Agree	Agree	Strongly Agree	Strongly Agree	Disagree	Strongly Agree	Strongly Disagree	Neutral	Strongly Agree	Agree	Strongly Agree	Strongly Agree	Strongly Disagree	Strongly Agree	Disagree	Strongly Agree	Strongly Agree	Strongly Agree	Agree	Agree	Strongly Agree
217	21	Single	Nursing	Year 1	No		Not sure	The doctor, The nurse, Mental health professionals, Books/Journals, Internet	Agree	Agree	Agree	Disagree	Agree	Strongly Disagree	Strongly Disagree	Agree	Agree	Neutral	Neutral	Agree	Disagree	Agree	Strongly Disagree	Agree	Agree	Disagree	Agree	Agree	Neutral	Agree	Disagree	Agree	Agree	Agree	Agree	Agree	Agree
218	20	Single	Nursing	Year 4	No		Yes	Family members, Internet, Social media	Strongly Agree	Agree	Agree	Strongly Disagree	Strongly Agree	Strongly Disagree	Neutral	Strongly Disagree	Strongly Agree	Strongly Disagree	Strongly Agree	Strongly Agree	Strongly Disagree	Strongly Agree	Strongly Disagree	Strongly Agree	Strongly Agree	Strongly Disagree	Agree	Strongly Agree	Neutral	Strongly Agree	Strongly Disagree	Strongly Agree	Strongly Agree	Strongly Agree	Agree	Neutral	Strongly Agree
219	18	Single	Nursing	Year 2	No		No	Mental health professionals, Family members, Friends, Books/Journals, Internet, Social media	Strongly Disagree	Strongly Disagree	Strongly Disagree	Strongly Disagree	Strongly Disagree	Strongly Disagree	Strongly Disagree	Strongly Disagree	Strongly Disagree	Strongly Disagree	Strongly Disagree	Strongly Disagree	Strongly Disagree	Strongly Disagree	Strongly Disagree	Strongly Disagree	Strongly Disagree	Strongly Disagree	Strongly Disagree	Strongly Disagree	Strongly Disagree	Strongly Disagree	Strongly Disagree	Strongly Disagree	Strongly Disagree	Strongly Disagree	Strongly Disagree	Strongly Disagree	Strongly Disagree
220	23	Single	Nursing	Year 4	No		No	The doctor, The nurse, Mental health professionals, Books/Journals	Neutral	Neutral	Agree	Agree	Neutral	Neutral	Agree	Agree	Agree	Neutral	Neutral	Neutral	Neutral	Agree	Neutral	Neutral	Neutral	Agree	Neutral	Agree	Agree	Neutral	Neutral	Neutral	Neutral	Neutral	Neutral	Neutral	Neutral
221	20	Single	Nursing	Year 2	No		Yes	Mental health professionals	Agree	Strongly Agree	Strongly Agree	Neutral	Strongly Agree	Disagree	Agree	Neutral	Strongly Agree	Disagree	Strongly Agree	Agree	Strongly Disagree	Strongly Agree	Strongly Disagree	Strongly Agree	Strongly Agree	Neutral	Agree	Strongly Agree	Neutral	Strongly Agree	Disagree	Agree	Strongly Agree	Strongly Agree	Strongly Agree	Agree	Neutral
222	23	Single	Nursing	Year 3	No		Yes	The doctor, Books/Journals	Strongly Agree	Neutral	Agree	Neutral	Strongly Agree	Strongly Disagree	Strongly Agree	Strongly Agree	Agree	Strongly Disagree	Agree	Strongly Agree	Strongly Disagree	Neutral	Strongly Disagree	Strongly Agree	Strongly Agree	Agree	Agree	Strongly Agree	Strongly Disagree	Neutral	Strongly Disagree	Strongly Agree	Strongly Agree	Strongly Agree	Strongly Agree	Strongly Agree	Strongly Agree
223	21	Single	Nursing	Year 1	No	Yes	Yes	The doctor, The nurse, Mental health professionals	Disagree	Disagree	Neutral	Agree	Neutral	Neutral	Agree	Neutral	Neutral	Agree	Agree	Neutral	Neutral	Neutral	Neutral	Agree	Neutral	Neutral	Agree	Neutral	Neutral	Neutral	Neutral	Agree	Agree	Neutral	Neutral	Neutral	Neutral
224	18	Single	Nursing	Year 1	No		No	The doctor, Mental health professionals, Books/Journals, Internet, Social media	Agree	Strongly Agree	Agree	Strongly Disagree	Strongly Agree	Strongly Disagree	Agree	Strongly Agree	Strongly Agree	Neutral	Strongly Agree	Agree	Disagree	Strongly Agree	Disagree	Agree	Strongly Agree	Disagree	Agree	Strongly Agree	Disagree	Agree	Strongly Disagree	Agree	Strongly Agree	Agree	Strongly Agree	Neutral	Strongly Agree
225	21	Single	Nursing	Year 3	No	-	No	Internet	Agree	Strongly Agree	Neutral	Neutral	Agree	Disagree	Agree	Neutral	Neutral	Disagree	Strongly Agree	Strongly Agree	Disagree	Agree	Strongly Disagree	Agree	Agree	Neutral	Agree	Strongly Agree	Disagree	Neutral	Strongly Disagree	Agree	Strongly Agree	Agree	Neutral	Agree	Neutral
226	22	Single	Nursing	Year 3	No		Yes	The doctor, The nurse, Mental health professionals, Books/Journals, Internet	Strongly Agree	Strongly Agree	Strongly Agree	Strongly Agree	Strongly Agree	Strongly Disagree	Strongly Agree	Strongly Agree	Strongly Agree	Agree	Strongly Agree	Strongly Agree	Strongly Disagree	Strongly Agree	Disagree	Agree	Strongly Agree	Agree	Strongly Agree	Agree	Strongly Disagree	Strongly Agree	Disagree	Agree	Strongly Agree	Strongly Agree	Strongly Agree	Agree	Strongly Agree
227	21	Single	Nursing	Year 4	No	No	Yes	The doctor, The nurse, Mental health professionals, Friends, Books/Journals, Internet, Social media	Strongly Agree	Strongly Agree	Strongly Agree	Disagree	Agree	Strongly Disagree	Agree	Strongly Disagree	Strongly Agree	Strongly Disagree	Strongly Agree	Neutral	Strongly Disagree	Neutral	Strongly Disagree	Agree	Strongly Agree	Disagree	Neutral	Strongly Agree	Disagree	Strongly Agree	Strongly Disagree	Strongly Agree	Strongly Agree	Neutral	Strongly Agree	Agree	Strongly Disagree
228	20	Single	Nursing	Year 3	No		No	The doctor, The nurse, Mental health professionals, Books/Journals, Social media	Agree	Agree	Agree	Agree	Agree	Agree	Agree	Agree	Agree	Agree	Agree	Agree	Agree	Agree	Agree	Agree	Agree	Agree	Agree	Agree	Agree	Agree	Agree	Agree	Agree	Agree	Agree	Agree	Agree
229	21	Single	Nursing	Year 2	No		No	Internet, Social media	Strongly Agree	Agree	Strongly Agree	Disagree	Strongly Agree	Strongly Agree	Strongly Agree	Neutral	Agree	Strongly Disagree	Strongly Agree	Agree	Strongly Disagree	Agree	Strongly Disagree	Agree	Strongly Agree	Agree	Agree	Strongly Agree	Neutral	Neutral	Strongly Disagree	Agree	Strongly Agree	Agree	Neutral	Agree	Strongly Agree
230	22	Single	Nursing	Year 2	No	No	Yes	Mental health professionals	Strongly Agree	Agree	Strongly Agree	Strongly Disagree	Agree	Strongly Disagree	Agree	Agree	Strongly Agree	Strongly Disagree	Strongly Agree	Strongly Agree	Strongly Disagree	Strongly Agree	Disagree	Strongly Agree	Strongly Agree	Neutral	Agree	Agree	Neutral	Strongly Agree	Strongly Disagree	Neutral	Strongly Agree	Strongly Agree	Strongly Agree	Agree	Strongly Agree
231	17	Single	Nursing	Year 1	No		Not sure	Mental health professionals, Family members, Friends, Internet, Social media	Agree	Strongly Agree	Agree	Agree	Strongly Agree	Disagree	Strongly Agree	Strongly Agree	Strongly Agree	Strongly Disagree	Strongly Agree	Strongly Agree	Strongly Disagree	Strongly Agree	Strongly Disagree	Neutral	Agree	Strongly Agree	Agree	Strongly Agree	Disagree	Agree	Strongly Disagree	Strongly Agree	Strongly Agree	Strongly Agree	Strongly Agree	Strongly Agree	Strongly Agree
232	19	Single	Nursing	Year 1	No		No	Internet, Social media	Neutral	Strongly Agree	Neutral	Strongly Disagree	Strongly Agree	Strongly Disagree	Strongly Agree	Strongly Agree	Strongly Agree	Strongly Disagree	Strongly Agree	Agree	Strongly Disagree	Strongly Agree	Strongly Disagree	Neutral	Agree	Strongly Disagree	Agree	Strongly Agree	Strongly Disagree	Agree	Strongly Disagree	Neutral	Agree	Strongly Agree	Neutral	Strongly Agree	Strongly Agree
233	19	Single	Nursing	Year 3	No		No	The doctor, Mental health professionals, Books/Journals	Strongly Agree	Agree	Agree	Neutral	Agree	Strongly Disagree	Agree	Neutral	Agree	Disagree	Agree	Strongly Agree	Strongly Disagree	Agree	Disagree	Agree	Agree	Disagree	Agree	Agree	Disagree	Agree	Disagree	Strongly Agree	Agree	Agree	Agree	Agree	Neutral
234	18	Single	Nursing	Year 1	No		No	The nurse	Strongly Agree	Strongly Agree	Strongly Agree	Strongly Agree	Strongly Agree	Strongly Agree	Strongly Agree	Strongly Agree	Strongly Agree	Strongly Agree	Strongly Agree	Strongly Agree	Strongly Agree	Strongly Agree	Strongly Agree	Strongly Agree	Strongly Agree	Strongly Agree	Strongly Agree	Strongly Agree	Strongly Agree	Strongly Agree	Strongly Agree	Strongly Agree	Strongly Agree	Strongly Agree	Strongly Agree	Strongly Agree	Strongly Agree
235	19	Single	Nursing	Year 2	No		No	Internet	Neutral	Strongly Agree	Strongly Agree	Disagree	Agree	Strongly Disagree	Strongly Agree	Disagree	Strongly Agree	Strongly Disagree	Strongly Agree	Strongly Agree	Strongly Disagree	Strongly Agree	Strongly Disagree	Strongly Agree	Strongly Agree	Disagree	Neutral	Strongly Agree	Strongly Disagree	Strongly Agree	Strongly Disagree	Strongly Agree	Strongly Agree	Strongly Agree	Strongly Agree	Strongly Agree	Disagree
236	23	Single	Nursing	Year 4	No		Not sure	The doctor, Books/Journals, Internet	Strongly Agree	Disagree	Agree	Agree	Agree	Agree	Agree	Agree	Agree	Agree	Agree	Agree	Agree	Agree	Agree	Agree	Strongly Agree	Disagree	Neutral	Strongly Agree	Neutral	Agree	Strongly Disagree	Agree	Strongly Agree	Agree	Disagree	Strongly Agree	Strongly Agree
237	22	Single	Nursing	Year 2	No		Yes	Mental health professionals, Family members, Friends, Books/Journals, Internet, Social media	Strongly Agree	Neutral	Strongly Agree	Strongly Disagree	Strongly Agree	Strongly Disagree	Strongly Agree	Strongly Agree	Strongly Agree	Strongly Disagree	Strongly Agree	Neutral	Strongly Disagree	Strongly Agree	Strongly Disagree	Strongly Agree	Strongly Agree	Strongly Disagree	Strongly Agree	Strongly Agree	Strongly Disagree	Strongly Agree	Strongly Disagree	Strongly Agree	Strongly Agree	Strongly Agree	Strongly Agree	Strongly Agree	Strongly Agree
238	22	Single	Nursing	Year 4	No		Not sure	Mental health professionals, Friends, Books/Journals, Internet, Social media	Strongly Agree	Agree	Agree	Strongly Disagree	Strongly Agree	Strongly Disagree	Neutral	Strongly Agree	Neutral	Disagree	Strongly Agree	Agree	Strongly Disagree	Neutral	Strongly Disagree	Agree	Strongly Agree	Disagree	Disagree	Agree	Strongly Disagree	Neutral	Strongly Disagree	Strongly Agree	Strongly Agree	Strongly Agree	Agree	Neutral	Agree
239	19	Single	Nursing	Year 2	No	No	No	The nurse, Family members, Friends	Strongly Agree	Strongly Agree	Strongly Agree	Strongly Agree	Strongly Agree	Strongly Agree	Strongly Agree	Strongly Agree	Strongly Agree	Strongly Agree	Strongly Agree	Strongly Agree	Strongly Agree	Strongly Agree	Strongly Agree	Strongly Agree	Strongly Agree	Strongly Agree	Strongly Agree	Strongly Agree	Strongly Agree	Strongly Agree	Strongly Agree	Strongly Agree	Strongly Agree	Strongly Agree	Strongly Agree	Strongly Agree	Strongly Agree
240	25	Single	Nursing	Year 4	No		Yes	The doctor	Neutral	Neutral	Neutral	Neutral	Neutral	Neutral	Neutral	Neutral	Neutral	Neutral	Neutral	Neutral	Neutral	Neutral	Neutral	Neutral	Neutral	Neutral	Neutral	Neutral	Neutral	Neutral	Neutral	Neutral	Neutral	Neutral	Neutral	Neutral	Neutral
241	19	Single	Nursing	Year 1	No		Not sure	Internet, Social media	Strongly Agree	Agree	Strongly Agree	Disagree	Agree	Strongly Disagree	Strongly Agree	Agree	Agree	Strongly Disagree	Agree	Strongly Agree	Disagree	Agree	Strongly Disagree	Strongly Agree	Agree	Disagree	Strongly Agree	Strongly Agree	Agree	Agree	Strongly Disagree	Strongly Agree	Strongly Agree	Strongly Agree	Strongly Agree	Strongly Agree	Agree
242	18	Single	Nursing	Year 1	No	-	No	The doctor, Mental health professionals, Family members	Strongly Agree	Strongly Agree	Agree	Strongly Agree	Strongly Agree	Disagree	Strongly Agree	Strongly Agree	Strongly Agree	Disagree	Strongly Agree	Agree	Disagree	Strongly Agree	Disagree	Strongly Agree	Strongly Agree	Strongly Agree	Strongly Agree	Strongly Agree	Strongly Agree	Strongly Agree	Strongly Agree	Strongly Agree	Strongly Agree	Strongly Agree	Strongly Agree	Strongly Agree	Strongly Agree
243	19	Single	Nursing	Year 1	Yes	Depression, borderline, ptsd	Yes	The doctor, Internet, Social media	Strongly Agree	Strongly Agree	Strongly Agree	Neutral	Strongly Agree	Strongly Disagree	Strongly Agree	Strongly Agree	Strongly Agree	Neutral	Strongly Agree	Strongly Agree	Strongly Disagree	Strongly Agree	Strongly Disagree	Neutral	Strongly Agree	Disagree	Strongly Agree	Strongly Agree	Disagree	Disagree	Strongly Disagree	Strongly Agree	Strongly Agree	Neutral	Strongly Agree	Strongly Agree	Strongly Agree
244	20	Single	Nursing	Year 2	No	.	No	Mental health professionals, Family members, Friends	Neutral	Neutral	Neutral	Neutral	Neutral	Neutral	Neutral	Neutral	Neutral	Neutral	Neutral	Neutral	Neutral	Neutral	Neutral	Neutral	Neutral	Neutral	Neutral	Neutral	Neutral	Neutral	Neutral	Neutral	Neutral	Neutral	Neutral	Neutral	Neutral
245	23	Single	Nursing	Year 3	No		Yes	The doctor, Mental health professionals, Books/Journals, Internet	Strongly Agree	Neutral	Agree	Agree	Agree	Disagree	Strongly Agree	Neutral	Strongly Agree	Strongly Disagree	Strongly Agree	Agree	Disagree	Strongly Agree	Strongly Disagree	Agree	Agree	Disagree	Strongly Agree	Strongly Agree	Disagree	Strongly Agree	Disagree	Agree	Agree	Agree	Strongly Agree	Agree	Neutral
246	19	Single	Nursing	Year 2	No		Yes	The doctor, The nurse, Mental health professionals, Books/Journals, Internet	Strongly Agree	Strongly Agree	Strongly Agree	Neutral	Strongly Agree	Strongly Disagree	Strongly Agree	Strongly Agree	Strongly Agree	Strongly Disagree	Strongly Agree	Strongly Agree	Strongly Disagree	Strongly Agree	Strongly Disagree	Strongly Agree	Strongly Agree	Neutral	Strongly Agree	Strongly Agree	Strongly Disagree	Neutral	Strongly Disagree	Strongly Agree	Strongly Agree	Strongly Agree	Strongly Agree	Strongly Agree	Strongly Agree
247	23	Single	Nursing	Year 3	No		Not sure	Mental health professionals, Family members, Friends, Books/Journals, Internet, Social media	Strongly Agree	Strongly Agree	Strongly Agree	Strongly Agree	Strongly Disagree	Strongly Disagree	Strongly Agree	Strongly Disagree	Strongly Agree	Strongly Disagree	Strongly Agree	Strongly Disagree	Strongly Disagree	Strongly Disagree	Strongly Disagree	Strongly Disagree	Strongly Disagree	Strongly Disagree	Strongly Agree	Strongly Agree	Strongly Disagree	Strongly Agree	Strongly Disagree	Strongly Agree	Strongly Agree	Strongly Agree	Strongly Agree	Strongly Agree	Strongly Disagree
248	18	Single	Nursing	Year 1	No	No	No	The doctor, Internet	Neutral	Neutral	Neutral	Neutral	Neutral	Neutral	Neutral	Neutral	Neutral	Neutral	Neutral	Neutral	Neutral	Neutral	Neutral	Neutral	Neutral	Neutral	Neutral	Neutral	Neutral	Neutral	Neutral	Neutral	Neutral	Neutral	Neutral	Neutral	Neutral
249	20	Single	Nursing	Year 2	No	No	No	Mental health professionals, Books/Journals	Strongly Agree	Agree	Agree	Neutral	Strongly Agree	Strongly Disagree	Strongly Agree	Strongly Agree	Agree	Disagree	Strongly Agree	Neutral	Strongly Disagree	Neutral	Strongly Disagree	Neutral	Strongly Agree	Agree	Strongly Agree	Strongly Agree	Disagree	Agree	Strongly Disagree	Agree	Strongly Agree	Strongly Agree	Neutral	Agree	Strongly Agree
250	20	Single	Nursing	Year 3	Yes	Depression and anxiety	Yes	Books/Journals, Internet, Social media	Agree	Strongly Agree	Strongly Agree	Neutral	Strongly Agree	Strongly Disagree	Strongly Agree	Agree	Strongly Agree	Strongly Agree	Strongly Agree	Strongly Agree	Strongly Disagree	Strongly Agree	Strongly Disagree	Strongly Agree	Strongly Agree	Neutral	Strongly Agree	Strongly Agree	Strongly Disagree	Strongly Agree	Strongly Disagree	Strongly Agree	Strongly Agree	Strongly Agree	Strongly Agree	Agree	Agree
251	21	Single	Nursing	Year 2	No		No	The nurse	Strongly Disagree	Strongly Disagree	Strongly Disagree	Strongly Disagree	Strongly Disagree	Strongly Disagree	Strongly Disagree	Strongly Disagree	Strongly Disagree	Strongly Disagree	Strongly Disagree	Strongly Disagree	Strongly Disagree	Strongly Disagree	Strongly Disagree	Strongly Disagree	Strongly Disagree	Strongly Disagree	Strongly Disagree	Strongly Disagree	Strongly Disagree	Strongly Disagree	Strongly Disagree	Strongly Disagree	Strongly Disagree	Strongly Disagree	Strongly Disagree	Strongly Disagree	Strongly Disagree
252	24	Single	Nursing	Year 3	No		Yes	Mental health professionals, Books/Journals, Internet, Social media	Neutral	Neutral	Strongly Agree	Disagree	Agree	Strongly Disagree	Strongly Agree	Disagree	Agree	Disagree	Strongly Agree	Strongly Agree	Strongly Disagree	Strongly Agree	Strongly Disagree	Strongly Agree	Agree	Disagree	Strongly Agree	Strongly Agree	Strongly Disagree	Neutral	Strongly Disagree	Agree	Strongly Agree	Neutral	Strongly Agree	Strongly Agree	Disagree
253	18	Single	Nursing	Year 1	No		Not sure	The doctor, Mental health professionals, Books/Journals, Internet, Social media	Strongly Agree	Agree	Agree	Agree	Strongly Agree	Disagree	Strongly Agree	Strongly Agree	Agree	Neutral	Strongly Agree	Neutral	Disagree	Strongly Agree	Strongly Disagree	Strongly Agree	Strongly Agree	Neutral	Agree	Strongly Agree	Strongly Disagree	Strongly Agree	Strongly Disagree	Neutral	Strongly Agree	Strongly Agree	Agree	Strongly Agree	Strongly Agree
254	19	Single	Nursing	Year 2	No	.	No	Mental health professionals, Books/Journals, Internet, Social media	Strongly Disagree	Neutral	Neutral	Strongly Disagree	Agree	Strongly Disagree	Strongly Agree	Strongly Disagree	Agree	Strongly Disagree	Strongly Agree	Strongly Agree	Strongly Disagree	Neutral	Strongly Disagree	Neutral	Agree	Strongly Disagree	Agree	Strongly Agree	Strongly Disagree	Agree	Strongly Disagree	Agree	Agree	Neutral	Neutral	Agree	Strongly Disagree
255	18	Single	Nursing	Year 1	No		No	The doctor, The nurse, Mental health professionals	Strongly Agree	Strongly Agree	Agree	Strongly Agree	Strongly Agree	Strongly Disagree	Strongly Agree	Strongly Agree	Agree	Disagree	Strongly Agree	Strongly Agree	Disagree	Strongly Agree	Strongly Disagree	Neutral	Strongly Agree	Agree	Agree	Agree	Strongly Disagree	Agree	Neutral	Strongly Agree	Strongly Agree	Strongly Agree	Neutral	Neutral	Strongly Agree
256	18	Single	Nursing	Year 1	No		Not sure	The doctor, The nurse, Mental health professionals	Agree	Agree	Agree	Disagree	Agree	Disagree	Agree	Neutral	Agree	Disagree	Agree	Agree	Disagree	Agree	Disagree	Neutral	Agree	Neutral	Agree	Agree	Strongly Disagree	Agree	Strongly Disagree	Agree	Agree	Agree	Agree	Agree	Neutral
257	17	Single	Nursing	Year 1	No		Not sure	Mental health professionals	Agree	Agree	Neutral	Agree	Strongly Agree	Neutral	Strongly Agree	Strongly Agree	Neutral	Neutral	Strongly Agree	Strongly Agree	Disagree	Strongly Agree	Neutral	Agree	Neutral	Strongly Agree	Agree	Agree	Neutral	Neutral	Disagree	Strongly Agree	Strongly Agree	Neutral	Neutral	Strongly Agree	Neutral
258	20	Single	Nursing	Year 4	No		No	Books/Journals, Internet, Social media	Strongly Agree	Agree	Agree	Disagree	Strongly Agree	Strongly Disagree	Agree	Neutral	Strongly Agree	Neutral	Strongly Agree	Agree	Strongly Disagree	Strongly Agree	Strongly Disagree	Agree	Strongly Agree	Strongly Agree	Strongly Agree	Agree	Strongly Disagree	Agree	Strongly Disagree	Agree	Strongly Agree	Agree	Agree	Strongly Agree	Strongly Agree
259	21	Single	Nursing	Year 4	No		Yes	The doctor, Mental health professionals, Books/Journals, Internet	Strongly Agree	Strongly Agree	Strongly Agree	Strongly Agree	Strongly Agree	Strongly Agree	Strongly Agree	Strongly Agree	Strongly Agree	Strongly Agree	Strongly Agree	Strongly Agree	Strongly Agree	Strongly Agree	Strongly Agree	Strongly Agree	Strongly Agree	Strongly Agree	Strongly Agree	Strongly Agree	Strongly Agree	Strongly Agree	Strongly Disagree	Strongly Agree	Strongly Agree	Strongly Agree	Strongly Agree	Strongly Agree	Strongly Agree
260	21	Single	Nursing	Year 4	No	No	Yes	Mental health professionals, Books/Journals, Internet, Social media	Strongly Agree	Strongly Agree	Strongly Agree	Neutral	Strongly Agree	Strongly Disagree	Strongly Agree	Strongly Agree	Strongly Agree	Strongly Disagree	Strongly Agree	Strongly Agree	Strongly Disagree	Strongly Agree	Strongly Disagree	Strongly Agree	Strongly Agree	Strongly Agree	Strongly Agree	Strongly Agree	Strongly Agree	Strongly Agree	Strongly Disagree	Strongly Agree	Strongly Agree	Strongly Agree	Strongly Agree	Strongly Agree	Strongly Agree
261	22	Single	Nursing	Year 4	No		No	The doctor, The nurse, Books/Journals, Internet, Social media	Strongly Agree	Agree	Strongly Agree	Strongly Agree	Strongly Agree	Strongly Disagree	Strongly Agree	Strongly Agree	Strongly Agree	Neutral	Strongly Agree	Strongly Agree	Strongly Disagree	Strongly Agree	Strongly Disagree	Strongly Agree	Strongly Agree	Strongly Agree	Agree	Strongly Agree	Strongly Disagree	Strongly Agree	Strongly Disagree	Strongly Agree	Strongly Agree	Strongly Agree	Strongly Disagree	Neutral	Strongly Agree
262	21	Single	Nursing	Year 4	No		No	The doctor, The nurse, Mental health professionals, Books/Journals, Social media	Strongly Agree	Strongly Agree	Strongly Agree	Agree	Strongly Agree	Strongly Disagree	Strongly Agree	Strongly Agree	Strongly Agree	Neutral	Strongly Agree	Strongly Agree	Strongly Disagree	Strongly Agree	Strongly Disagree	Strongly Agree	Strongly Agree	Neutral	Strongly Agree	Strongly Agree	Disagree	Strongly Agree	Strongly Disagree	Strongly Agree	Strongly Agree	Strongly Agree	Strongly Agree	Strongly Agree	Strongly Agree
263	20	Single	Nursing	Year 4	No		Not sure	The nurse, Mental health professionals, Books/Journals, Social media	Strongly Agree	Neutral	Strongly Agree	Agree	Strongly Agree	Strongly Disagree	Strongly Agree	Strongly Agree	Agree	Strongly Disagree	Agree	Agree	Strongly Disagree	Strongly Agree	Strongly Disagree	Neutral	Strongly Agree	Neutral	Neutral	Agree	Disagree	Agree	Strongly Disagree	Agree	Agree	Strongly Agree	Strongly Agree	Agree	Strongly Agree
264	20	Single	Nursing	Year 4	No		No	Mental health professionals, Books/Journals, Internet, Social media	Strongly Agree	Agree	Strongly Agree	Agree	Neutral	Strongly Disagree	Strongly Agree	Agree	Strongly Agree	Disagree	Agree	Strongly Agree	Disagree	Strongly Agree	Strongly Disagree	Strongly Agree	Neutral	Neutral	Agree	Strongly Agree	Disagree	Strongly Agree	Strongly Disagree	Strongly Agree	Strongly Agree	Agree	Strongly Agree	Strongly Agree	Agree
265	21	Single	Nursing	Year 4	No		No	Books/Journals, Internet, Social media	Strongly Agree	Strongly Agree	Strongly Agree	Disagree	Strongly Agree	Strongly Disagree	Strongly Agree	Strongly Agree	Agree	Neutral	Strongly Agree	Strongly Agree	Strongly Disagree	Strongly Agree	Strongly Disagree	Agree	Strongly Agree	Agree	Agree	Strongly Agree	Strongly Disagree	Agree	Strongly Disagree	Strongly Agree	Strongly Agree	Agree	Agree	Agree	Strongly Agree
266	25	Single	Nursing	Year 4	No		No	The doctor	Strongly Agree	Disagree	Agree	Neutral	Strongly Agree	Strongly Disagree	Agree	Strongly Agree	Agree	Neutral	Strongly Agree	Disagree	Agree	Strongly Agree	Strongly Disagree	Neutral	Strongly Agree	Strongly Agree	Strongly Disagree	Strongly Agree	Strongly Agree	Strongly Agree	Strongly Disagree	Strongly Agree	Strongly Agree	Strongly Agree	Strongly Agree	Neutral	Strongly Agree
267	20	Single	Nursing	Year 4	No		Not sure	The doctor, The nurse, Mental health professionals, Books/Journals, Internet, Social media	Strongly Agree	Strongly Agree	Strongly Agree	Neutral	Strongly Agree	Neutral	Strongly Agree	Strongly Agree	Strongly Agree	Disagree	Strongly Agree	Strongly Agree	Neutral	Strongly Agree	Disagree	Strongly Agree	Strongly Agree	Neutral	Strongly Agree	Strongly Agree	Disagree	Strongly Agree	Disagree	Strongly Agree	Strongly Agree	Strongly Agree	Strongly Agree	Strongly Agree	Strongly Agree
268	22	Married	Nursing	Year 4	Yes	Depression and anxiety disorder	Yes	The doctor	Strongly Agree	Strongly Agree	Agree	Strongly Disagree	Strongly Agree	Neutral	Strongly Agree	Strongly Agree	Strongly Agree	Neutral	Strongly Agree	Agree	Strongly Disagree	Agree	Strongly Disagree	Neutral	Strongly Agree	Strongly Disagree	Strongly Agree	Agree	Strongly Disagree	Agree	Strongly Disagree	Strongly Agree	Strongly Agree	Neutral	Neutral	Agree	Strongly Agree
269	22	Single	Nursing	Year 4	No		Not sure	Mental health professionals	Strongly Agree	Agree	Strongly Agree	Strongly Agree	Strongly Agree	Strongly Disagree	Strongly Agree	Strongly Agree	Strongly Agree	Agree	Strongly Agree	Strongly Agree	Strongly Disagree	Neutral	Strongly Disagree	Agree	Strongly Agree	Agree	Strongly Agree	Strongly Agree	Strongly Disagree	Strongly Agree	Strongly Disagree	Strongly Agree	Strongly Agree	Strongly Agree	Strongly Agree	Agree	Strongly Agree
270	23	Married	Nursing	Year 4	No		Not sure	Mental health professionals	Strongly Agree	Strongly Agree	Strongly Agree	Agree	Neutral	Strongly Disagree	Strongly Agree	Neutral	Strongly Agree	Strongly Disagree	Strongly Agree	Strongly Agree	Strongly Disagree	Agree	Strongly Disagree	Agree	Agree	Strongly Disagree	Neutral	Strongly Agree	Strongly Disagree	Strongly Agree	Strongly Disagree	Strongly Agree	Strongly Agree	Strongly Agree	Strongly Agree	Neutral	Neutral
271	24	Married	Nursing	Year 4	No		No	The doctor, Internet	Strongly Agree	Agree	Agree	Neutral	Strongly Agree	Strongly Disagree	Strongly Agree	Neutral	Neutral	Disagree	Strongly Agree	Strongly Agree	Strongly Disagree	Strongly Agree	Strongly Disagree	Agree	Strongly Agree	Neutral	Strongly Agree	Strongly Agree	Disagree	Agree	Strongly Disagree	Strongly Agree	Strongly Agree	Strongly Agree	Strongly Agree	Agree	Neutral
272	21	Single	Nursing	Year 4	No	nill	No	Internet, Social media	Strongly Agree	Strongly Agree	Strongly Agree	Strongly Disagree	Strongly Agree	Strongly Disagree	Strongly Agree	Strongly Agree	Strongly Agree	Neutral	Strongly Agree	Strongly Agree	Strongly Disagree	Strongly Agree	Strongly Disagree	Strongly Agree	Strongly Agree	Strongly Agree	Neutral	Strongly Agree	Strongly Disagree	Strongly Agree	Strongly Disagree	Strongly Agree	Strongly Agree	Neutral	Strongly Agree	Strongly Agree	Strongly Agree
273	22	Single	Nursing	Year 4	No		No	The doctor, The nurse, Mental health professionals, Books/Journals, Internet, Social media	Strongly Agree	Strongly Agree	Strongly Agree	Neutral	Agree	Strongly Disagree	Strongly Agree	Neutral	Strongly Agree	Strongly Disagree	Strongly Agree	Strongly Agree	Strongly Disagree	Agree	Disagree	Strongly Agree	Agree	Neutral	Agree	Strongly Agree	Neutral	Agree	Strongly Disagree	Strongly Agree	Strongly Agree	Agree	Strongly Agree	Disagree	Strongly Disagree
274	23	Single	Nursing	Year 4	No	-	No	Family members, Friends, Books/Journals, Internet, Social media	Strongly Agree	Strongly Agree	Neutral	Agree	Agree	Strongly Disagree	Strongly Agree	Neutral	Agree	Strongly Disagree	Strongly Agree	Neutral	Strongly Disagree	Strongly Agree	Strongly Disagree	Strongly Agree	Agree	Neutral	Strongly Agree	Strongly Agree	Strongly Disagree	Strongly Agree	Neutral	Strongly Agree	Strongly Agree	Strongly Agree	Strongly Agree	Agree	Neutral
275	20	Single	Nursing	Year 3	No		No	The nurse, Friends, Books/Journals, Internet, Social media	Agree	Agree	Agree	Agree	Agree	Agree	Agree	Agree	Agree	Agree	Agree	Agree	Disagree	Agree	Agree	Agree	Agree	Disagree	Agree	Agree	Disagree	Agree	Strongly Disagree	Agree	Agree	Agree	Agree	Agree	Agree
276	20	Single	Nursing	Year 2	No		No	The doctor, Books/Journals, Internet, Social media	Agree	Agree	Agree	Agree	Agree	Agree	Agree	Agree	Agree	Agree	Agree	Agree	Agree	Agree	Agree	Agree	Agree	Agree	Agree	Agree	Agree	Agree	Agree	Agree	Agree	Agree	Agree	Agree	Agree
277	21	Single	Nursing	Year 4	No	No	Yes	The doctor, The nurse, Books/Journals, Internet, Social media	Strongly Agree	Neutral	Strongly Agree	Strongly Agree	Strongly Agree	Agree	Strongly Agree	Strongly Agree	Strongly Agree	Strongly Agree	Strongly Agree	Strongly Agree	Strongly Disagree	Neutral	Strongly Disagree	Agree	Agree	Agree	Strongly Agree	Agree	Strongly Disagree	Agree	Strongly Disagree	Strongly Agree	Strongly Agree	Strongly Agree	Strongly Agree	Strongly Agree	Strongly Agree
278	20	Single	Nursing	Year 2	No		Yes	Mental health professionals, Internet, Social media	Agree	Strongly Agree	Agree	Neutral	Strongly Agree	Disagree	Agree	Neutral	Agree	Strongly Disagree	Agree	Strongly Agree	Strongly Disagree	Agree	Strongly Disagree	Agree	Agree	Disagree	Neutral	Agree	Disagree	Agree	Disagree	Disagree	Agree	Neutral	Agree	Disagree	Agree
279	19	Single	Nursing	Year 1	No		Yes	The doctor	Neutral	Neutral	Neutral	Neutral	Neutral	Neutral	Neutral	Neutral	Neutral	Neutral	Neutral	Neutral	Neutral	Neutral	Neutral	Neutral	Neutral	Neutral	Neutral	Neutral	Neutral	Neutral	Neutral	Neutral	Neutral	Neutral	Neutral	Neutral	Neutral
280	20	Single	Nursing	Year 1	No		No	Mental health professionals, Books/Journals, Internet	Neutral	Neutral	Neutral	Neutral	Neutral	Neutral	Neutral	Neutral	Neutral	Agree	Neutral	Agree	Neutral	Neutral	Agree	Neutral	Neutral	Neutral	Agree	Neutral	Agree	Neutral	Neutral	Agree	Neutral	Neutral	Neutral	Agree	Neutral
281	18	Single	Nursing	Year 1	No	-	No	The doctor, Mental health professionals	Strongly Agree	Agree	Agree	Strongly Agree	Strongly Agree	Disagree	Strongly Agree	Strongly Agree	Strongly Agree	Neutral	Strongly Agree	Disagree	Strongly Disagree	Strongly Agree	Strongly Disagree	Agree	Strongly Agree	Strongly Agree	Agree	Strongly Agree	Strongly Disagree	Agree	Disagree	Neutral	Agree	Strongly Agree	Strongly Agree	Neutral	Strongly Agree
282	20	Single	Nursing	Year 2	No	-	No	Internet, Social media	Neutral	Neutral	Neutral	Neutral	Neutral	Neutral	Neutral	Neutral	Neutral	Neutral	Neutral	Neutral	Neutral	Neutral	Neutral	Neutral	Neutral	Neutral	Neutral	Neutral	Neutral	Neutral	Neutral	Neutral	Neutral	Neutral	Neutral	Neutral	Neutral
283	19	Single	Nursing	Year 2	Yes	Depression	No	Books/Journals, Internet	Neutral	Agree	Agree	Disagree	Agree	Disagree	Neutral	Agree	Neutral	Disagree	Agree	Neutral	Disagree	Agree	Disagree	Neutral	Agree	Agree	Neutral	Agree	Disagree	Neutral	Disagree	Agree	Agree	Neutral	Agree	Neutral	Agree
284	22	Single	Nursing	Year 4	No	no	Yes	Mental health professionals, Family members, Friends, Internet, Social media	Neutral	Neutral	Neutral	Neutral	Neutral	Neutral	Neutral	Neutral	Neutral	Neutral	Neutral	Neutral	Neutral	Neutral	Neutral	Neutral	Neutral	Neutral	Neutral	Neutral	Neutral	Neutral	Neutral	Neutral	Neutral	Neutral	Neutral	Neutral	Neutral
285	22	Single	Nursing	Year 4	No		No	The nurse, Mental health professionals, Books/Journals, Internet, Social media	Strongly Disagree	Strongly Disagree	Strongly Disagree	Strongly Disagree	Strongly Disagree	Strongly Disagree	Strongly Disagree	Strongly Disagree	Strongly Disagree	Strongly Disagree	Strongly Disagree	Strongly Disagree	Strongly Disagree	Strongly Disagree	Strongly Disagree	Strongly Disagree	Strongly Disagree	Strongly Disagree	Strongly Disagree	Strongly Disagree	Strongly Disagree	Strongly Disagree	Strongly Disagree	Strongly Disagree	Strongly Disagree	Strongly Disagree	Strongly Disagree	Strongly Disagree	Strongly Disagree
286	19	Single	Nursing	Year 2	No		Not sure	Friends, Internet, Social media	Agree	Strongly Agree	Neutral	Strongly Disagree	Strongly Agree	Disagree	Agree	Strongly Agree	Agree	Strongly Disagree	Strongly Agree	Strongly Agree	Disagree	Agree	Strongly Disagree	Agree	Strongly Agree	Strongly Disagree	Agree	Strongly Agree	Strongly Disagree	Strongly Agree	Disagree	Strongly Agree	Strongly Agree	Strongly Agree	Neutral	Neutral	Strongly Agree
287	18	Single	Nursing	Year 1	No		No	The doctor, The nurse, Mental health professionals, Internet, Social media	Strongly Agree	Agree	Neutral	Agree	Strongly Agree	Disagree	Neutral	Strongly Agree	Strongly Agree	Strongly Disagree	Agree	Strongly Agree	Strongly Disagree	Strongly Agree	Strongly Disagree	Agree	Strongly Agree	Strongly Agree	Strongly Agree	Strongly Agree	Disagree	Agree	Strongly Disagree	Strongly Agree	Strongly Agree	Agree	Neutral	Strongly Agree	Agree
288	21	Single	Nursing	Year 4	No	Non	No	The doctor, The nurse, Mental health professionals, Books/Journals	Strongly Agree	Strongly Agree	Agree	Strongly Agree	Agree	Disagree	Agree	Agree	Agree	Agree	Agree	Neutral	Strongly Disagree	Agree	Strongly Disagree	Neutral	Agree	Strongly Disagree	Neutral	Strongly Agree	Strongly Disagree	Strongly Agree	Strongly Disagree	Agree	Agree	Neutral	Strongly Agree	Agree	Agree
289	19	Single	Nursing	Year 1	No		Yes	The doctor, Mental health professionals, Family members, Books/Journals, Internet, Social media	Agree	Strongly Agree	Strongly Agree	Agree	Strongly Agree	Strongly Disagree	Strongly Agree	Strongly Agree	Strongly Agree	Strongly Disagree	Strongly Agree	Strongly Agree	Strongly Disagree	Strongly Agree	Strongly Disagree	Strongly Agree	Strongly Agree	Disagree	Strongly Agree	Strongly Agree	Strongly Disagree	Strongly Agree	Strongly Disagree	Strongly Agree	Strongly Agree	Strongly Agree	Strongly Agree	Strongly Agree	Strongly Agree
290	21	Single	Nursing	Year 3	No		No	The doctor, Mental health professionals, Books/Journals, Internet, Social media	Agree	Agree	Neutral	Disagree	Agree	Disagree	Neutral	Agree	Neutral	Agree	Agree	Agree	Strongly Agree	Agree	Strongly Disagree	Neutral	Agree	Agree	Disagree	Neutral	Agree	Neutral	Agree	Agree	Agree	Agree	Agree	Agree	Agree
291	19	Single	Nursing	Year 3	No		No	Mental health professionals, Friends, Internet, Social media	Agree	Agree	Agree	Agree	Agree	Strongly Disagree	Agree	Agree	Agree	Disagree	Strongly Agree	Agree	Strongly Disagree	Agree	Strongly Disagree	Agree	Agree	Agree	Agree	Agree	Strongly Disagree	Agree	Strongly Disagree	Agree	Agree	Agree	Agree	Neutral	Agree
292	20	Single	Nursing	Year 4	No		Yes	Mental health professionals, Friends, Books/Journals, Internet, Social media	Agree	Neutral	Strongly Agree	Disagree	Strongly Agree	Strongly Disagree	Neutral	Agree	Strongly Agree	Neutral	Strongly Agree	Strongly Agree	Strongly Disagree	Strongly Agree	Strongly Disagree	Agree	Strongly Agree	Disagree	Neutral	Strongly Agree	Strongly Disagree	Agree	Strongly Disagree	Strongly Agree	Strongly Agree	Neutral	Strongly Agree	Strongly Agree	Agree
293	20	Single	Nursing	Year 3	No	I've never take an appointment to see my mental status	Not sure	Internet, Social media	Agree	Agree	Agree	Disagree	Strongly Agree	Strongly Disagree	Neutral	Neutral	Strongly Agree	Disagree	Agree	Agree	Strongly Disagree	Agree	Strongly Disagree	Agree	Agree	Neutral	Agree	Agree	Disagree	Agree	Disagree	Agree	Agree	Neutral	Agree	Agree	Agree
294	21	Single	Nursing	Year 4	No		Not sure	The doctor, Mental health professionals, Internet, Social media	Strongly Agree	Strongly Agree	Agree	Neutral	Strongly Agree	Strongly Disagree	Strongly Agree	Agree	Strongly Agree	Strongly Disagree	Strongly Agree	Strongly Agree	Strongly Disagree	Strongly Agree	Strongly Disagree	Neutral	Strongly Agree	Disagree	Agree	Strongly Agree	Strongly Disagree	Neutral	Strongly Disagree	Strongly Agree	Agree	Strongly Agree	Strongly Agree	Neutral	Strongly Agree
295	25	Single	Nursing	Year 4	No		Yes	The doctor, Friends, Internet, Social media	Strongly Agree	Strongly Agree	Strongly Agree	Strongly Agree	Strongly Agree	Strongly Disagree	Strongly Agree	Agree	Strongly Agree	Strongly Disagree	Strongly Agree	Strongly Agree	Strongly Disagree	Strongly Agree	Strongly Disagree	Strongly Agree	Strongly Agree	Strongly Agree	Strongly Agree	Strongly Agree	Strongly Disagree	Strongly Agree	Strongly Disagree	Strongly Agree	Strongly Agree	Strongly Agree	Strongly Agree	Strongly Agree	Strongly Agree
